# Supplementary material for: 3-Methyl­amino-3-phenyl­propan-1-ol
Source: Acta Crystallogr Sect E Struct Rep Online. 2012 Sep 5;68(Pt 10):o2857. doi: 10.1107/S160053681203694X (PMC3470215; doi:10.1107/S160053681203694X)
Supplement: Supplementary file 1 [file e-68-o2857-sup1.cif]

##############################################################################
#                                                                            #
# This CIF contains the data in a paper accepted for publication in          #
# Acta Crystallographica Section E. It conforms to the requirements of       #
# Notes for Authors for Acta Crystallographica Section E, and has been       #
# peer reviewed under the auspices of the IUCr Commission on Journals.       #
#                                                                            #
# Full details of the Crystallographic Information File format               #
# are given in the paper "The Crystallographic Information File (CIF):       #
# a New Standard Archive File for Crystallography" by S. R. Hall, F. H.      #
# Allen and I. D. Brown [Acta Cryst. (1991), A47, 655-685].                  #
#                                                                            #
# The current version of the core CIF dictionary is obtainable from          #
# ftp://ftp.iucr.org/pub/cif_core.dic.                                       #
#                                                                            #
# Software is freely available for graphical display of the structure(s)     #
# in this CIF. For information consult the CIF software page                 #
# http://www.iucr.org/resources/cif/software.                                #
#                                                                            #
# This file may be used for bona fide research purposes within the           #
# scientific community so long as proper attribution is given to the journal # 
# article from which it was obtained.                                        #
#                                                                            #
##############################################################################
data_I
_audit_creation_method     SHELXL-97
_chemical_name_systematic
;
3-Methylamino-3-phenylpropan-1-ol
;
_chemical_name_common     ?
_chemical_formula_moiety     'C10 H15 N O'
_chemical_formula_sum     'C10 H15 N O'
_chemical_formula_iupac     'C10 H15 N O'
_chemical_formula_weight     165.23
_chemical_melting_point     ?
_symmetry_cell_setting     monoclinic
_symmetry_space_group_name_H-M     'P 21/n'
_symmetry_space_group_name_Hall     '-P 2yn'
loop_
    _symmetry_equiv_pos_as_xyz
    'x, y, z'
    '-x+1/2, y+1/2, -z+1/2'
    '-x, -y, -z'
    'x-1/2, -y-1/2, z-1/2'
_cell_length_a     5.9816(8)
_cell_length_b     23.8962(19)
_cell_length_c     7.4653(8)
_cell_angle_alpha     90.00
_cell_angle_beta     111.119(7)
_cell_angle_gamma     90.00
_cell_volume     995.40(19)
_cell_formula_units_Z     4
_cell_measurement_reflns_used     30
_cell_measurement_theta_min     21.0
_cell_measurement_theta_max     22.5
_cell_measurement_temperature     293(2)
_exptl_crystal_description     block
_exptl_crystal_colour     colourless
_exptl_crystal_size_max     0.80
_exptl_crystal_size_mid     0.50
_exptl_crystal_size_min     0.20
_exptl_crystal_density_diffrn     1.103
_exptl_crystal_density_meas     ?
_exptl_crystal_density_method     'not measured'
_exptl_crystal_F_000     360
_exptl_absorpt_coefficient_mu     0.557
_exptl_absorpt_correction_type     none
_exptl_absorpt_process_details     ?
_exptl_absorpt_correction_T_min     ?
_exptl_absorpt_correction_T_max     ?
_exptl_special_details
;
^1^H NMR (500.2 MHz, MeOD): d = 1.82 (dddd, ^3^<i>J</i>~1a,2a ~= 7.9 Hz,
^3^<i>J</i>~1b,2a~ = 5.6 Hz, ^2^<i>J</i>~2a,2b~ = 14.0 Hz, ^3^<i>J</i>~2a,3 ~=
5.2 Hz, 1 H, 2-H~a~), 2.06 (dddd, ^3^<i>J</i>~1a,2b ~= 6.2 Hz,
^3^<i>J</i>~1b,2b~ = 7.5 Hz, ^2^<i>J</i>~2a,2b~ = 14.2 Hz, ^3^<i>J</i>~2b,3 ~=
5.8 Hz, 1 H, 2-H~b~), 2.18 (s, 3 H, NCH~3~), 3.42 (ddd, ^2^<i>J</i>~1a,1b ~=
10.8 Hz, ^3^<i>J</i>~1a,2a~ = 8.1 Hz, ^3^<i>J</i>~1a,2b~ = 6.1 Hz, 1 H,
1-H~a~), 3.49 (ddd, ^2^<i>J</i>~1a,1b ~= 8.0 Hz, ^3^<i>J</i>~1b,2a~ = 5.0 Hz,
^3^<i>J</i>~1b,2b~ = 6.8 Hz, 1 H, 1-H~b~), 3.65 (dd, ^3^<i>J</i>~2a,3 ~= 8.3
Hz, ^3^<i>J</i>~2b,3~ = 6.0 Hz, 1 H, 3-H), 7.23-7.35 (m, 5 H, C~6~H~5~); ^13^C
NMR (125.8 MHz, MeOD): d = 34.0 (q, NCH~3~), 40.7 (t, C-2), 60.4 (t, C-1),
63.7 (d, C-3), 128.2, 128.4, 129.6 (3 d, <i>o</i>-, <i>m</i>-, <i>p</i>-C of
C~6~H~5~), 143.8 (s, <i>i</i>-C of C~6~H~5~).
;
_diffrn_ambient_temperature     293(2)
_diffrn_radiation_type     CuK\a
_diffrn_radiation_wavelength     1.54178
_diffrn_radiation_source     'fine-focus sealed tube'
_diffrn_radiation_monochromator     graphite
_diffrn_measurement_device_type     'Siemens P4'
_diffrn_measurement_method     '\w'
_diffrn_detector_area_resol_mean     ?
_diffrn_reflns_number     3535
_diffrn_reflns_av_R_equivalents     0.0873
_diffrn_reflns_av_sigmaI/netI     0.0905
_diffrn_reflns_theta_min     3.70
_diffrn_reflns_theta_max     67.46
_diffrn_reflns_theta_full     67.46
_diffrn_measured_fraction_theta_max     0.955
_diffrn_measured_fraction_theta_full     0.955
_diffrn_reflns_limit_h_min     -7
_diffrn_reflns_limit_h_max     7
_diffrn_reflns_limit_k_min     -28
_diffrn_reflns_limit_k_max     28
_diffrn_reflns_limit_l_min     -8
_diffrn_reflns_limit_l_max     8
_diffrn_standards_number     3
_diffrn_standards_interval_count     100
_diffrn_standards_interval_time     ?
_diffrn_standards_decay_%     3
_refine_special_details
;
Refinement of <i>F</i>^2^ against ALL reflections. The weighted <i>R</i>-factor
<i>wR</i> and goodness of fit <i>S</i> are based on <i>F</i>^2^, conventional
<i>R</i>-factors <i>R</i> are based on <i>F</i>, with <i>F</i> set to zero for
negative <i>F</i>^2^. The threshold expression of <i>F</i>^2^ >
\s(<i>F</i>^2^) is used only for calculating <i>R</i>-factors(gt) <i>etc</i>.
and is not relevant to the choice of reflections for refinement.
<i>R</i>-factors based on <i>F</i>^2^ are statistically about twice as large
as those based on <i>F</i>, and <i>R</i>- factors based on ALL data will be
even larger.
;
_reflns_number_total     1704
_reflns_number_gt     896
_reflns_threshold_expression     I>2sigma(I)
_refine_ls_structure_factor_coef     Fsqd
_refine_ls_matrix_type     full
_refine_ls_R_factor_all     0.1266
_refine_ls_R_factor_gt     0.0714
_refine_ls_wR_factor_gt     0.1448
_refine_ls_wR_factor_ref     0.2005
_refine_ls_goodness_of_fit_ref     1.044
_refine_ls_restrained_S_all     1.044
_refine_ls_number_reflns     1704
_refine_ls_number_parameters     119
_refine_ls_number_restraints     0
_refine_ls_hydrogen_treatment     mixed
_refine_ls_weighting_scheme     calc
_refine_ls_weighting_details
         'calc w=1/[\s^2^(Fo^2^)+(0.0232P)^2^+0.9564P] where P=(Fo^2^+2Fc^2^)/3'
_atom_sites_solution_hydrogens     geom
_atom_sites_solution_primary     direct
_atom_sites_solution_secondary     difmap
_refine_ls_shift/su_max     0.000
_refine_ls_shift/su_mean     0.000
_refine_diff_density_max     0.221
_refine_diff_density_min     -0.223
_refine_ls_extinction_method     'SHELXL97 (Sheldrick, 2008)'
_refine_ls_extinction_coef     0.026(2)
_refine_ls_extinction_expression
                                  'Fc^*^=kFc[1+0.001xFc^2^\l^3^/sin(2\q)]^-1/4^'
loop_
    _atom_type_symbol
    _atom_type_description
    _atom_type_scat_dispersion_real
    _atom_type_scat_dispersion_imag
    _atom_type_scat_source
    'C' 'C' 0.0181 0.0091
                         'International Tables Vol C Tables 4.2.6.8 and 6.1.1.4'
    'H' 'H' 0.0000 0.0000
                         'International Tables Vol C Tables 4.2.6.8 and 6.1.1.4'
    'N' 'N' 0.0311 0.0180
                         'International Tables Vol C Tables 4.2.6.8 and 6.1.1.4'
    'O' 'O' 0.0492 0.0322
                         'International Tables Vol C Tables 4.2.6.8 and 6.1.1.4'
_computing_data_collection     'XSCANS (Bruker, 1996)'
_computing_cell_refinement     'XSCANS (Bruker, 1996)'
_computing_data_reduction     'XSCANS (Bruker, 1996)'
_computing_structure_solution     'SHELXS97 (Sheldrick, 2008)'
_computing_structure_refinement     'SHELXL97 (Sheldrick, 2008)'
_computing_molecular_graphics     'XP in SHELXTL-Plus (Sheldrick, 2008)'
_computing_publication_material     'XP in SHELXTL-Plus (Sheldrick, 2008)'
loop_
    _atom_site_type_symbol
    _atom_site_label
    _atom_site_fract_x
    _atom_site_fract_y
    _atom_site_fract_z
    _atom_site_U_iso_or_equiv
    _atom_site_adp_type
    _atom_site_calc_flag
    _atom_site_refinement_flags
    _atom_site_occupancy
    _atom_site_symmetry_multiplicity
    _atom_site_disorder_assembly
    _atom_site_disorder_group
    O O1 0.6223(4) 0.02730(9) 0.2754(3) 0.0633(7) Uani d . 1 1 . .
    H H1A 0.622(7) -0.0130(18) 0.351(6) 0.111(14) Uiso d . 1 1 . .
    N N1 1.3595(5) 0.07300(10) 0.5221(4) 0.0610(8) Uani d . 1 1 . .
    H H1B 1.458(6) 0.0688(12) 0.436(5) 0.063(9) Uiso d . 1 1 . .
    C C1 0.7636(6) 0.02462(14) 0.1583(5) 0.0639(9) Uani d . 1 1 . .
    H H1C 0.7208 0.0555 0.0681 0.077 Uiso calc R 1 1 . .
    H H1D 0.7277 -0.0099 0.0849 0.077 Uiso calc R 1 1 . .
    C C2 1.0300(5) 0.02701(12) 0.2739(4) 0.0564(8) Uani d . 1 1 . .
    H H2A 1.1168 0.0238 0.1868 0.068 Uiso calc R 1 1 . .
    H H2B 1.0732 -0.0049 0.3599 0.068 Uiso calc R 1 1 . .
    C C3 1.1102(5) 0.08083(12) 0.3929(4) 0.0565(8) Uani d . 1 1 . .
    H H3 1.0121 0.0848 0.4727 0.068 Uiso calc R 1 1 . .
    C C4 1.4610(8) 0.11951(15) 0.6516(6) 0.0922(14) Uani d . 1 1 . .
    H H4A 1.4654 0.1522 0.5782 0.138 Uiso calc R 1 1 . .
    H H4B 1.6207 0.1102 0.7351 0.138 Uiso calc R 1 1 . .
    H H4C 1.3637 0.1268 0.7270 0.138 Uiso calc R 1 1 . .
    C C5 1.0643(6) 0.13176(12) 0.2623(5) 0.0603(9) Uani d . 1 1 . .
    C C6 0.8826(7) 0.16881(14) 0.2513(6) 0.0790(11) Uani d . 1 1 . .
    H H6 0.7948 0.1640 0.3307 0.095 Uiso calc R 1 1 . .
    C C7 0.8291(8) 0.21376(16) 0.1211(7) 0.0936(14) Uani d . 1 1 . .
    H H7 0.7072 0.2387 0.1152 0.112 Uiso calc R 1 1 . .
    C C8 0.9553(9) 0.22067(16) 0.0047(7) 0.0925(14) Uani d . 1 1 . .
    H H8 0.9167 0.2496 -0.0844 0.111 Uiso calc R 1 1 . .
    C C9 1.1390(8) 0.18531(15) 0.0176(6) 0.0851(12) Uani d . 1 1 . .
    H H9 1.2292 0.1911 -0.0595 0.102 Uiso calc R 1 1 . .
    C C10 1.1927(7) 0.14055(14) 0.1451(5) 0.0737(10) Uani d . 1 1 . .
    H H10 1.3169 0.1163 0.1511 0.088 Uiso calc R 1 1 . .
loop_
    _atom_site_aniso_label
    _atom_site_aniso_U_11
    _atom_site_aniso_U_22
    _atom_site_aniso_U_33
    _atom_site_aniso_U_12
    _atom_site_aniso_U_13
    _atom_site_aniso_U_23
    O1 0.0526(13) 0.0690(14) 0.0665(15) 0.0047(10) 0.0194(11) 0.0030(11)
    N1 0.0552(15) 0.0620(16) 0.0583(17) -0.0054(12) 0.0114(14) -0.0037(12)
    C1 0.0563(18) 0.075(2) 0.0562(19) -0.0061(15) 0.0158(16) -0.0016(15)
    C2 0.0557(17) 0.0585(17) 0.0554(18) -0.0043(13) 0.0206(15) -0.0044(13)
    C3 0.0547(17) 0.0579(17) 0.0563(19) 0.0004(13) 0.0193(16) -0.0015(13)
    C4 0.101(3) 0.071(2) 0.079(3) -0.015(2) 0.001(2) -0.0142(19)
    C5 0.0563(18) 0.0562(17) 0.063(2) 0.0016(14) 0.0145(16) 0.0007(14)
    C6 0.078(2) 0.066(2) 0.092(3) 0.0102(17) 0.030(2) -0.0017(19)
    C7 0.090(3) 0.065(2) 0.109(4) 0.021(2) 0.016(3) 0.005(2)
    C8 0.114(3) 0.067(2) 0.082(3) 0.009(2) 0.019(3) 0.011(2)
    C9 0.106(3) 0.071(2) 0.084(3) -0.001(2) 0.040(3) 0.0100(19)
    C10 0.082(2) 0.068(2) 0.073(2) 0.0038(17) 0.031(2) 0.0077(17)
_geom_special_details
;
All e.s.d.'s (except the e.s.d. in the dihedral angle between two l.s. planes)
are estimated using the full covariance matrix. The cell e.s.d.'s are taken
into account individually in the estimation of e.s.d.'s in distances, angles
and torsion angles; correlations between e.s.d.'s in cell parameters are only
used when they are defined by crystal symmetry. An approximate (isotropic)
treatment of cell e.s.d.'s is used for estimating e.s.d.'s involving l.s.
planes.
;
loop_
    _geom_bond_atom_site_label_1
    _geom_bond_atom_site_label_2
    _geom_bond_site_symmetry_2
    _geom_bond_distance
    _geom_bond_publ_flag
    O1 C1 . 1.420(4) ?
    O1 H1A . 1.12(4) ?
    N1 C4 . 1.454(4) ?
    N1 C3 . 1.468(4) ?
    N1 H1B . 1.02(4) ?
    C1 C2 . 1.516(4) ?
    C1 H1C . 0.9700 ?
    C1 H1D . 0.9700 ?
    C2 C3 . 1.538(4) ?
    C2 H2A . 0.9700 ?
    C2 H2B . 0.9700 ?
    C3 C5 . 1.521(4) ?
    C3 H3 . 0.9800 ?
    C4 H4A . 0.9600 ?
    C4 H4B . 0.9600 ?
    C4 H4C . 0.9600 ?
    C5 C10 . 1.373(5) ?
    C5 C6 . 1.381(4) ?
    C6 C7 . 1.406(5) ?
    C6 H6 . 0.9300 ?
    C7 C8 . 1.351(6) ?
    C7 H7 . 0.9300 ?
    C8 C9 . 1.362(6) ?
    C8 H8 . 0.9300 ?
    C9 C10 . 1.390(5) ?
    C9 H9 . 0.9300 ?
    C10 H10 . 0.9300 ?
loop_
    _geom_angle_atom_site_label_1
    _geom_angle_atom_site_label_2
    _geom_angle_atom_site_label_3
    _geom_angle_site_symmetry_1
    _geom_angle_site_symmetry_3
    _geom_angle
    _geom_angle_publ_flag
    C1 O1 H1A . . 112(2) ?
    C4 N1 C3 . . 114.9(3) ?
    C4 N1 H1B . . 107.1(17) ?
    C3 N1 H1B . . 106.3(18) ?
    O1 C1 C2 . . 112.6(3) ?
    O1 C1 H1C . . 109.1 ?
    C2 C1 H1C . . 109.1 ?
    O1 C1 H1D . . 109.1 ?
    C2 C1 H1D . . 109.1 ?
    H1C C1 H1D . . 107.8 ?
    C1 C2 C3 . . 113.9(3) ?
    C1 C2 H2A . . 108.8 ?
    C3 C2 H2A . . 108.8 ?
    C1 C2 H2B . . 108.8 ?
    C3 C2 H2B . . 108.8 ?
    H2A C2 H2B . . 107.7 ?
    N1 C3 C5 . . 115.4(2) ?
    N1 C3 C2 . . 107.7(2) ?
    C5 C3 C2 . . 110.6(2) ?
    N1 C3 H3 . . 107.6 ?
    C5 C3 H3 . . 107.6 ?
    C2 C3 H3 . . 107.6 ?
    N1 C4 H4A . . 109.5 ?
    N1 C4 H4B . . 109.5 ?
    H4A C4 H4B . . 109.5 ?
    N1 C4 H4C . . 109.5 ?
    H4A C4 H4C . . 109.5 ?
    H4B C4 H4C . . 109.5 ?
    C10 C5 C6 . . 118.2(3) ?
    C10 C5 C3 . . 121.2(3) ?
    C6 C5 C3 . . 120.5(3) ?
    C5 C6 C7 . . 120.6(4) ?
    C5 C6 H6 . . 119.7 ?
    C7 C6 H6 . . 119.7 ?
    C8 C7 C6 . . 119.8(4) ?
    C8 C7 H7 . . 120.1 ?
    C6 C7 H7 . . 120.1 ?
    C7 C8 C9 . . 120.2(4) ?
    C7 C8 H8 . . 119.9 ?
    C9 C8 H8 . . 119.9 ?
    C8 C9 C10 . . 120.5(4) ?
    C8 C9 H9 . . 119.8 ?
    C10 C9 H9 . . 119.8 ?
    C5 C10 C9 . . 120.7(4) ?
    C5 C10 H10 . . 119.7 ?
    C9 C10 H10 . . 119.7 ?
loop_
    _geom_torsion_atom_site_label_1
    _geom_torsion_atom_site_label_2
    _geom_torsion_atom_site_label_3
    _geom_torsion_atom_site_label_4
    _geom_torsion_site_symmetry_1
    _geom_torsion_site_symmetry_2
    _geom_torsion_site_symmetry_3
    _geom_torsion_site_symmetry_4
    _geom_torsion
    _geom_torsion_publ_flag
    O1 C1 C2 C3 . . . . -60.3(4) ?
    C4 N1 C3 C5 . . . . 58.3(4) ?
    C4 N1 C3 C2 . . . . -177.6(3) ?
    C1 C2 C3 N1 . . . . 169.9(3) ?
    C1 C2 C3 C5 . . . . -63.0(3) ?
    N1 C3 C5 C10 . . . . 54.1(4) ?
    C2 C3 C5 C10 . . . . -68.5(4) ?
    N1 C3 C5 C6 . . . . -129.5(3) ?
    C2 C3 C5 C6 . . . . 107.9(3) ?
    C10 C5 C6 C7 . . . . 0.9(5) ?
    C3 C5 C6 C7 . . . . -175.6(3) ?
    C5 C6 C7 C8 . . . . 0.4(6) ?
    C6 C7 C8 C9 . . . . -2.1(7) ?
    C7 C8 C9 C10 . . . . 2.5(7) ?
    C6 C5 C10 C9 . . . . -0.6(5) ?
    C3 C5 C10 C9 . . . . 175.9(3) ?
    C8 C9 C10 C5 . . . . -1.1(6) ?
loop_
    _geom_hbond_atom_site_label_D
    _geom_hbond_atom_site_label_H
    _geom_hbond_atom_site_label_A
    _geom_hbond_site_symmetry_A
    _geom_hbond_distance_DH
    _geom_hbond_distance_HA
    _geom_hbond_distance_DA
    _geom_hbond_angle_DHA
    N1 H1B O1 1_655 1.02(4) 2.06(3) 3.023(4) 157(2)
    O1 H1A N1 3_756 1.12(4) 1.70(4) 2.815(3) 176(3)
_iucr_refine_instructions_details
;
#==========================================================================
TITL c:\s1537rc\s1537rc in     P2(1)/n
CELL 1.54178   5.9816  23.8962   7.4653  90.00 111.119  90.00
ZERR    4.00   0.0008   0.0019   0.0008   0.00   0.007   0.00
LATT  1
SYMM .5-X, .5+Y, .5-Z
SFAC C H N O
UNIT 40 60 4 4
OMIT 0 135
OMIT -1 0 1
OMIT -3 13 6
OMIT -3 12 5
OMIT 0 0 8
L.S. 8
BOND $H
CONF
ACTA
WPDB -1
FMAP 2
PLAN 20
EQIV $1 2.0-x, -y, 1.0-z
EQIV $2 1.0+x, y, z
EQIV $3 -0.5+x, 0.5-y, -0.5+z
RTAB INFO O1 N1_$1
RTAB INFO H1A N1_$1
RTAB INFO O1 H1A N1_$1
RTAB INFO N1 O1_$2
RTAB INFO H1B O1_$2
RTAB INFO N1 H1B O1_$2
RTAB INFO C8 C9_$3
RTAB INFO H8 C9_$3
RTAB INFO C8 H8 C9_$3
WGHT    0.023160    0.956400
EXTI    0.026013
FVAR       1.44974
MOLE 1
O1    4    0.622298    0.027300    0.275439    11.00000    0.05262    0.06900 =
         0.06646    0.00298    0.01940    0.00468
H1A   2    0.621967   -0.013039    0.350830    11.00000    0.11058
N1    3    1.359548    0.073001    0.522135    11.00000    0.05524    0.06199 =
         0.05834   -0.00368    0.01140   -0.00538
H1B   2    1.458467    0.068839    0.436356    11.00000    0.06348
C1    1    0.763558    0.024620    0.158257    11.00000    0.05630    0.07543 =
         0.05619   -0.00164    0.01580   -0.00610
AFIX  23
H1C   2    0.720818    0.055549    0.068066    11.00000   -1.20000
H1D   2    0.727714   -0.009875    0.084877    11.00000   -1.20000
AFIX   0
C2    1    1.030025    0.027008    0.273912    11.00000    0.05567    0.05854 =
         0.05539   -0.00436    0.02058   -0.00433
AFIX  23
H2A   2    1.116753    0.023829    0.186801    11.00000   -1.20000
H2B   2    1.073161   -0.004900    0.359933    11.00000   -1.20000
AFIX   0
C3    1    1.110189    0.080835    0.392883    11.00000    0.05474    0.05791 =
         0.05633   -0.00151    0.01928    0.00036
AFIX  13
H3    2    1.012082    0.084830    0.472690    11.00000   -1.20000
AFIX   0
C4    1    1.460957    0.119505    0.651615    11.00000    0.10143    0.07097 =
         0.07852   -0.01415    0.00130   -0.01538
AFIX 137
H4A   2    1.465393    0.152200    0.578245    11.00000   -1.50000
H4B   2    1.620688    0.110187    0.735058    11.00000   -1.50000
H4C   2    1.363735    0.126828    0.727021    11.00000   -1.50000
AFIX   0
C5    1    1.064263    0.131762    0.262348    11.00000    0.05632    0.05618 =
         0.06275    0.00065    0.01453    0.00164
C6    1    0.882571    0.168810    0.251285    11.00000    0.07810    0.06594 =
         0.09241   -0.00166    0.03021    0.01025
AFIX  43
H6    2    0.794764    0.163978    0.330686    11.00000   -1.20000
AFIX   0
C7    1    0.829103    0.213757    0.121128    11.00000    0.09017    0.06503 =
         0.10942    0.00509    0.01627    0.02119
AFIX  43
H7    2    0.707175    0.238669    0.115172    11.00000   -1.20000
AFIX   0
C8    1    0.955320    0.220671    0.004701    11.00000    0.11394    0.06746 =
         0.08231    0.01122    0.01861    0.00913
AFIX  43
H8    2    0.916658    0.249647   -0.084440    11.00000   -1.20000
AFIX   0
C9    1    1.139029    0.185305    0.017580    11.00000    0.10551    0.07097 =
         0.08386    0.01004    0.04017   -0.00050
AFIX  43
H9    2    1.229212    0.191134   -0.059474    11.00000   -1.20000
AFIX   0
C10   1    1.192705    0.140546    0.145114    11.00000    0.08189    0.06822 =
         0.07330    0.00770    0.03089    0.00383
AFIX  43
H10   2    1.316854    0.116317    0.151063    11.00000   -1.20000
HKLF 4
REM  c:\s1537rc\s1537rc in     P2(1)/n
REM R1 =  0.0714 for    896 Fo > 4sig(Fo)  and  0.1266 for all   1704 data
REM    119 parameters refined using      0 restraints
END
WGHT      0.0942      0.4728
REM Highest difference peak  0.221,  deepest hole -0.223,  1-sigma level  0.058
Q1    1   1.5302  0.0834  0.2015  11.00000  0.05    0.22
Q2    1   1.2329 -0.0147  0.1015  11.00000  0.05    0.21
Q3    1   1.4868  0.0253  0.3730  11.00000  0.05    0.21
Q4    1   0.6262  0.1301  0.3107  11.00000  0.05    0.20
Q5    1   0.7010  0.0894  0.3837  11.00000  0.05    0.19
Q6    1   0.6061  0.2782  0.2397  11.00000  0.05    0.19
Q7    1   1.4159  0.2324 -0.1027  11.00000  0.05    0.19
Q8    1   1.2081  0.0850  0.0562  11.00000  0.05    0.17
Q9    1   0.4126  0.0086  0.2861  11.00000  0.05    0.17
Q10   1   0.5408 -0.0225  0.1505  11.00000  0.05    0.17
Q11   1   0.8413  0.1174  0.3317  11.00000  0.05    0.16
Q12   1   1.6076  0.1204  0.4829  11.00000  0.05    0.16
Q13   1   0.5975  0.2435  0.1269  11.00000  0.05    0.16
Q14   1   1.2801  0.1251  0.7537  11.00000  0.05    0.16
Q15   1   1.0029  0.2670  0.1793  11.00000  0.05    0.16
Q16   1   0.8049  0.1639  0.4541  11.00000  0.05    0.16
Q17   1   0.8156  0.0727  0.0285  11.00000  0.05    0.16
Q18   1   1.1570  0.1689  0.7189  11.00000  0.05    0.15
Q19   1   0.8888  0.1902  0.2186  11.00000  0.05    0.15
Q20   1   1.6567  0.0323  0.4830  11.00000  0.05    0.15
#=========================================================================
;
data_global
_journal_date_recd_electronic     2012-06-17
_journal_date_accepted     2012-08-27
_journal_name_full     'Acta Crystallographica, Section E'
_journal_year     2012
_journal_volume     68
_journal_issue     10
_journal_page_first     o2857
_journal_page_last     o2857
_journal_paper_category     QO
_journal_paper_doi     10.1107/S160053681203694X
_journal_coeditor_code     IM2389
_publ_contact_author_name     'Volker J\"ager'
_publ_contact_author_address
;
Universit\"at Stuttgart
Institut f\"ur Organische Chemie
Pfaffenwaldring 55, 70569 Stuttgart
Germany
;
_publ_contact_author_email     'jager.ioc@oc.uni-stuttgart.de'
_publ_contact_author_fax     '++49 (0) 711 / 685-64321'
_publ_contact_author_phone     '++49 (0) 711 / 685-64320'
_publ_section_title
;
3-Methylamino-3-phenylpropan-1-ol
;
loop_
    _publ_author_name
    _publ_author_footnote
    _publ_author_address
    'Frey, Wolfgang' .
;
Universit\"at Stuttgart
Institut f\"ur Organische Chemie
Pfaffenwaldring 55, D-70569 Stuttgart
Germany
;
    'Ibrahim, Mohammad M.' .
;
Department of Chemistry
Al al-Bayt University
Mafraq 25113
Jordan
;
    'Ali, Basem F.' .
;
Department of Chemistry
Al al-Bayt University
Mafraq 25113
Jordan
;
    'J\"ager, Volker' .
;
Universit\"at Stuttgart
Institut f\"ur Organische Chemie
Pfaffenwaldring 55, D-70569 Stuttgart
Germany
;
