# Supplementary material for: 3-Methyl­amino-3-phenyl­propan-1-ol
Source: Acta Crystallogr Sect E Struct Rep Online. 2012 Sep 5;68(Pt 10):o2857. doi: 10.1107/S160053681203694X (PMC3470215; doi:10.1107/S160053681203694X)
Supplement: Supplementary file 2 [file e-68-o2857-Isup2.hkl]

# 
# h,k,l, Fc-squared, Fo-squared, sigma(Fo-squared) and status flag 
# 
data_I
_shelx_title ' c:\s1537rc\s1537rc in     P2(1)/n' 
_shelx_refln_list_code          4 
_shelx_F_calc_maximum       81.45 
_exptl_crystal_F_000       360.00 
_reflns_d_resolution_high  0.8346 
 
loop_ 
 _symmetry_equiv_pos_as_xyz 
 'x, y, z' 
 '-x+1/2, y+1/2, -z+1/2' 
 '-x, -y, -z' 
 'x-1/2, -y-1/2, z-1/2' 
 
_cell_length_a     5.9816 
_cell_length_b    23.8962 
_cell_length_c     7.4653 
_cell_angle_alpha  90.000 
_cell_angle_beta  111.119 
_cell_angle_gamma  90.000 
 
_shelx_F_squared_multiplier     1.000 
 
loop_ 
 _refln_index_h 
 _refln_index_k 
 _refln_index_l 
 _refln_F_squared_calc 
 _refln_F_squared_meas 
 _refln_F_squared_sigma 
 _refln_observed_status 
   2   0   0       86.38       72.73      3.17 o 
   4   0   0      210.66      250.68     12.43 o 
   6   0   0        0.96        0.40      0.49 o 
   1   1   0      321.49      281.47     10.28 o 
   2   1   0       41.88       34.95      2.90 o 
   3   1   0       99.25       93.52      3.90 o 
   4   1   0        0.11        0.48      0.51 o 
   5   1   0       14.69       11.63      4.02 o 
   6   1   0        0.37        0.09      0.38 o 
   0   2   0     1356.09     1224.04     68.24 o 
   1   2   0     1359.54     1295.86    103.02 o 
   2   2   0        1.20        0.22      0.26 o 
   3   2   0      268.61      284.65     17.14 o 
   4   2   0        3.37        4.77      2.68 o 
   5   2   0        1.63        1.33      0.94 o 
   6   2   0        2.54        3.25      1.22 o 
   1   3   0     1853.40     1847.49     94.90 o 
   2   3   0      494.63      457.29     42.22 o 
   3   3   0      916.55      925.06     45.61 o 
   4   3   0       38.42       33.23      3.64 o 
   5   3   0       38.79       41.00      2.83 o 
   6   3   0        0.16        0.03      0.29 o 
   0   4   0        0.52        0.04      0.09 o 
   1   4   0      157.47      151.12      3.95 o 
   2   4   0       71.11       68.20      4.46 o 
   3   4   0      298.35      346.40     27.16 o 
   4   4   0        9.09        7.77      1.53 o 
   5   4   0        5.06        0.80      1.20 o 
   6   4   0        0.05        0.10      0.39 o 
   1   5   0     1663.96     1570.28     53.05 o 
   2   5   0        0.05        0.78      2.24 o 
   3   5   0        2.82        0.07      0.50 o 
   4   5   0       39.21       41.65      3.45 o 
   5   5   0       34.44       29.83      2.83 o 
   6   5   0        8.72        7.41      1.55 o 
   0   6   0      737.21      647.90     27.49 o 
   1   6   0     2334.52     2304.85     41.69 o 
   2   6   0      109.03      112.76      3.66 o 
   3   6   0       21.74       21.37      3.10 o 
   4   6   0        9.43        4.48      3.43 o 
   5   6   0        7.45        3.76      2.01 o 
   6   6   0        1.99        1.16      0.92 o 
   1   7   0       49.11       31.28      2.83 o 
   2   7   0      220.04      202.70      7.84 o 
   3   7   0       12.36       11.65      4.78 o 
   4   7   0        5.64        6.28      1.40 o 
   5   7   0        6.88        2.36      0.95 o 
   6   7   0        0.45        0.17      0.36 o 
   0   8   0       67.92       49.70     13.82 o 
   1   8   0      282.59      250.28     16.79 o 
   2   8   0      130.63      134.44      8.29 o 
   3   8   0       15.85       13.83      4.79 o 
   4   8   0      115.53      126.00      4.81 o 
   5   8   0       25.38       28.74      2.51 o 
   6   8   0        2.66        0.56      0.71 o 
   1   9   0        9.81        3.09      2.08 o 
   2   9   0      442.67      493.94     36.47 o 
   3   9   0        0.03        0.05      0.30 o 
   4   9   0        0.52        0.05      0.36 o 
   5   9   0        2.16        0.61      0.63 o 
   6   9   0        0.42        0.00      0.14 o 
   0  10   0        3.95        0.13      0.29 o 
   1  10   0      837.57      880.38     47.22 o 
   2  10   0        3.27        0.61      1.14 o 
   3  10   0        1.60        0.28      0.49 o 
   4  10   0        0.03        0.00      0.45 o 
   5  10   0       61.25       79.85      4.48 o 
   6  10   0        0.03        0.00      0.17 o 
   1  11   0        4.54        0.29      0.35 o 
   2  11   0      244.57      244.75     17.17 o 
   3  11   0       20.25       21.72      3.32 o 
   4  11   0       12.54       13.44      1.68 o 
   5  11   0       20.31       13.21      1.92 o 
   6  11   0        9.69        8.37      1.81 o 
   0  12   0      182.95      145.52     37.12 o 
   1  12   0      220.24      245.74     17.78 o 
   2  12   0       27.10       36.76      9.10 o 
   3  12   0        0.43        0.54      0.45 o 
   4  12   0       60.87       70.82      4.64 o 
   5  12   0        3.02        0.69      1.28 o 
   6  12   0        0.01        0.04      0.23 o 
   1  13   0       94.51       89.32      4.16 o 
   2  13   0       98.83      100.78      3.56 o 
   3  13   0        0.04        0.00      0.52 o 
   4  13   0        1.97        0.32      0.49 o 
   5  13   0        5.12        1.37      0.77 o 
   0  14   0       53.99       49.93      2.30 o 
   1  14   0      223.33      234.46      7.83 o 
   2  14   0        9.89        0.78      3.35 o 
   3  14   0       23.70       21.66      6.50 o 
   4  14   0        8.55        6.57      3.49 o 
   5  14   0        1.01        0.76      0.72 o 
   1  15   0        5.90        0.20      0.50 o 
   2  15   0        0.00        0.00      0.78 o 
   3  15   0       11.93        3.90      3.52 o 
   4  15   0       23.89       22.09      2.24 o 
   5  15   0        0.92        0.00      0.19 o 
   0  16   0       97.21       94.67      8.01 o 
   1  16   0      111.11      101.09      7.53 o 
   2  16   0        1.89        0.29      0.38 o 
   3  16   0       67.38       70.18      3.76 o 
   4  16   0        0.53        0.00      0.23 o 
   5  16   0        1.89        2.06      0.95 o 
   1  17   0       29.15       27.50      9.17 o 
   2  17   0      129.61      148.38      7.43 o 
   3  17   0       10.62        4.59      1.45 o 
   4  17   0       10.32       12.86      1.72 o 
   5  17   0       13.39        5.75      2.42 o 
   0  18   0      259.81      277.49     10.94 o 
   1  18   0      100.04       92.66      5.25 o 
   2  18   0        8.09       10.43      5.93 o 
   3  18   0       37.14       39.27      2.88 o 
   4  18   0        2.03        0.00      0.51 o 
   5  18   0        0.97        0.45      0.40 o 
   1  19   0       15.66       11.89      6.69 o 
   2  19   0      140.63      173.96      6.26 o 
   3  19   0       28.88       31.48      2.71 o 
   4  19   0        0.02        0.00      0.16 o 
   5  19   0        0.43        0.00      0.19 o 
   0  20   0      673.96      831.10     75.35 o 
   1  20   0       91.63       93.94      9.78 o 
   2  20   0       35.08       45.21      3.04 o 
   3  20   0        8.95        1.90      3.62 o 
   4  20   0       11.77       14.68      4.58 o 
   1  21   0        1.24        0.11      0.38 o 
   2  21   0       30.27       31.34      2.56 o 
   3  21   0        7.83        4.29      1.21 o 
   4  21   0        0.59        0.23      0.31 o 
   0  22   0       18.79       18.38      4.16 o 
   1  22   0        9.87        8.50      1.60 o 
   2  22   0        0.57        0.28      0.49 o 
   3  22   0        4.23        3.99      2.38 o 
   4  22   0        0.12        0.00      0.20 o 
   1  23   0       59.14       70.85      4.27 o 
   2  23   0        9.58        4.85      3.31 o 
   3  23   0        6.98        5.91      2.29 o 
   0  24   0        0.03        0.00      0.19 o 
   1  24   0        0.01        0.00      0.39 o 
   2  24   0        1.80        0.00      0.31 o 
   3  24   0        4.44        4.67      1.02 o 
   1  25   0       15.92       14.28      3.75 o 
   2  25   0        5.48        2.38      1.38 o 
   3  25   0        0.00        0.26      0.24 o 
   0  26   0        4.88        2.20      2.13 o 
   1  26   0        0.12        0.00      0.25 o 
   2  26   0        0.59        0.07      0.23 o 
   1  27   0        0.75        0.16      0.39 o 
   2  27   0        0.06        0.00      0.11 o 
   0  28   0        6.47        4.22      0.91 o 
   1  28   0        8.96        6.61      1.30 o 
  -5   0   1       91.09      113.94      9.38 o 
  -3   0   1      152.11      148.65     16.97 o 
   1   0   1     6633.44     7317.17    293.01 o 
   3   0   1      280.33      290.94     15.49 o 
   5   0   1        6.93        6.99      1.65 o 
  -6   1   1        3.14        0.89      0.55 o 
  -5   1   1        0.48        0.00      0.51 o 
  -4   1   1      435.80      477.60     69.20 o 
  -3   1   1       11.36       10.80      1.05 o 
  -2   1   1      315.66      281.57     48.82 o 
  -1   1   1     4549.05     3737.35    455.92 o 
   0   1   1      529.66      458.14     14.61 o 
   1   1   1     1345.60     1363.17     36.57 o 
   2   1   1     3143.39     3196.90    110.18 o 
   3   1   1      198.92      225.69      6.69 o 
   4   1   1        0.15        0.00      0.32 o 
   5   1   1        0.98        1.18      0.79 o 
   6   1   1        0.03        0.00      0.18 o 
  -6   2   1        2.99        1.30      0.72 o 
  -5   2   1        1.38        0.00      0.69 o 
  -4   2   1        3.59        0.21      0.59 o 
  -3   2   1       17.88       14.92      2.27 o 
  -2   2   1      552.99      446.75     41.55 o 
  -1   2   1     1747.95     1363.25    114.42 o 
   0   2   1     5588.08     6175.26    130.84 o 
   1   2   1      169.59      137.45     23.95 o 
   2   2   1       37.19       41.72      2.74 o 
   3   2   1       52.85       62.48      2.66 o 
   4   2   1       81.79       83.77      3.63 o 
   5   2   1        2.22        1.66      0.83 o 
   6   2   1        2.81        1.96      1.00 o 
  -6   3   1       48.08       69.60     20.25 o 
  -5   3   1        3.12        1.13      1.23 o 
  -4   3   1       94.42      104.93     11.71 o 
  -3   3   1      305.70      320.36     25.99 o 
  -2   3   1      759.15      674.30     72.97 o 
  -1   3   1     2631.82     2215.81    202.17 o 
   0   3   1     1645.54     1484.17     44.08 o 
   1   3   1      150.70      136.00     29.02 o 
   2   3   1      395.79      395.15     13.82 o 
   3   3   1        0.14        0.13      0.34 o 
   4   3   1       25.21       26.93      2.11 o 
   5   3   1        6.79        3.44      1.14 o 
   6   3   1        3.76        0.93      0.77 o 
  -6   4   1        2.32        0.00      0.51 o 
  -5   4   1        0.37        0.17      0.39 o 
  -4   4   1        7.76        6.38      1.43 o 
  -3   4   1        2.39        0.00      0.27 o 
  -2   4   1       54.20       55.32      4.87 o 
  -1   4   1     1345.15     1133.03     70.67 o 
   0   4   1       49.99       47.87      1.55 o 
   1   4   1     1858.57     1777.64     57.65 o 
   2   4   1       48.33       49.43      9.84 o 
   3   4   1        3.50        0.40      0.47 o 
   4   4   1        0.04        0.15      0.44 o 
   5   4   1        6.14        2.07      2.33 o 
   6   4   1        1.01        0.47      0.49 o 
  -6   5   1        0.75        0.12      0.44 o 
  -5   5   1        4.78        0.82      0.67 o 
  -4   5   1       13.17       17.87      1.72 o 
  -3   5   1      194.97      200.51     14.74 o 
  -2   5   1       69.01       74.72      2.66 o 
  -1   5   1      293.64      213.73     19.96 o 
   0   5   1     6102.91     6205.50    300.10 o 
   1   5   1     4148.04     4417.23    120.74 o 
   2   5   1       59.81       60.68      8.13 o 
   3   5   1       32.70       34.26      2.47 o 
   4   5   1       21.69       15.56      1.94 o 
   5   5   1       28.89       27.61      2.49 o 
   6   5   1        1.11        0.38      0.39 o 
  -6   6   1        9.16        6.83      1.58 o 
  -5   6   1        3.85        4.66      1.33 o 
  -4   6   1        0.45        0.21      0.40 o 
  -3   6   1      109.58      108.43      3.78 o 
  -2   6   1      119.61      114.07     14.89 o 
  -1   6   1      482.57      402.08     29.84 o 
   0   6   1     2297.48     2207.37     72.73 o 
   1   6   1      263.37      270.48     33.31 o 
   2   6   1        5.43        3.64      1.08 o 
   3   6   1        2.77        0.88      1.15 o 
   4   6   1        0.99        0.28      0.41 o 
   5   6   1        9.01       12.43      3.74 o 
   6   6   1        1.38        1.09      0.88 o 
  -6   7   1        8.84        4.82      1.36 o 
  -5   7   1       56.40       56.48      4.63 o 
  -4   7   1        8.77        3.71      2.11 o 
  -3   7   1       59.03       68.57      4.24 o 
  -2   7   1       16.18       10.77      1.52 o 
  -1   7   1      417.56      391.87     12.16 o 
   0   7   1       12.51       11.00      1.97 o 
   1   7   1       12.88        8.34      2.85 o 
   2   7   1      558.09      595.60     19.43 o 
   3   7   1      149.62      158.92      8.13 o 
   4   7   1       53.30       49.04      3.04 o 
   5   7   1        2.76        0.56      0.51 o 
   6   7   1        5.21        1.20      1.11 o 
  -6   8   1        1.13        0.00      0.21 o 
  -5   8   1        3.76        1.51      0.99 o 
  -4   8   1        1.55        0.65      0.57 o 
  -3   8   1      154.40      162.00      8.16 o 
  -2   8   1       51.05       43.90      1.89 o 
  -1   8   1       27.94       23.22      9.05 o 
   0   8   1     2792.14     2840.32     58.02 o 
   1   8   1      111.75       99.02      3.31 o 
   2   8   1      122.82      146.76      4.83 o 
   3   8   1       24.63       22.37      1.76 o 
   4   8   1        1.29        0.57      0.68 o 
   5   8   1        0.00        0.00      0.60 o 
   6   8   1        0.27        0.25      0.38 o 
  -6   9   1        0.21        0.00      0.20 o 
  -5   9   1      144.03      212.16     18.59 o 
  -4   9   1       19.03       17.30      1.76 o 
  -3   9   1       60.77       65.42      2.86 o 
  -2   9   1       54.41       54.64      2.14 o 
  -1   9   1        9.65       11.03      1.11 o 
   0   9   1      357.74      358.68      8.95 o 
   1   9   1      286.18      294.92     11.87 o 
   2   9   1       49.88       57.45      3.40 o 
   3   9   1      264.63      303.27     12.56 o 
   4   9   1       52.41       59.74      3.55 o 
   5   9   1        1.39        1.06      0.68 o 
   6   9   1        0.18        0.17      0.34 o 
  -6  10   1        0.37        0.00      0.24 o 
  -5  10   1        1.57        0.89      0.70 o 
  -4  10   1        0.30        0.08      0.30 o 
  -3  10   1        4.49        0.34      0.48 o 
  -2  10   1      155.63      180.00      5.86 o 
  -1  10   1        4.17        2.10      1.01 o 
   0  10   1      912.98      939.42     22.35 o 
   1  10   1       21.05       14.32      1.25 o 
   2  10   1      282.72      299.49      8.64 o 
   3  10   1        5.84        0.88      0.74 o 
   4  10   1       19.03       18.23      1.90 o 
   5  10   1        6.15        6.58      1.21 o 
  -6  11   1        3.67        0.86      0.78 o 
  -5  11   1      135.11      183.49     27.09 o 
  -4  11   1        5.35        0.89      2.69 o 
  -3  11   1       34.91       29.71      2.06 o 
  -2  11   1      130.73      141.46     11.33 o 
  -1  11   1        3.56        1.11      1.55 o 
   0  11   1      283.03      277.01      7.72 o 
   1  11   1       51.10       60.76      2.46 o 
   2  11   1       78.18       81.94      4.03 o 
   3  11   1      278.54      323.48      9.69 o 
   4  11   1       11.64       12.95      1.90 o 
   5  11   1        1.67        0.00      0.39 o 
  -6  12   1        0.37        0.16      0.29 o 
  -5  12   1        3.24        0.18      0.94 o 
  -4  12   1       17.25       22.54      2.29 o 
  -3  12   1        6.68        1.78      2.35 o 
  -2  12   1        2.11        0.16      0.40 o 
  -1  12   1       71.02       82.08      4.56 o 
   0  12   1      104.38       99.69      2.27 o 
   1  12   1      141.41      143.92      7.71 o 
   2  12   1        0.25        0.25      0.69 o 
   3  12   1        0.56        0.00      0.39 o 
   4  12   1        4.17        1.03      0.90 o 
   5  12   1        3.27        2.44      1.02 o 
  -6  13   1        0.01        0.27      0.42 o 
  -5  13   1        8.71        3.10      2.48 o 
  -4  13   1       11.49       10.78      2.48 o 
  -3  13   1        0.26        0.12      0.35 o 
  -2  13   1        0.00        0.00      0.21 o 
  -1  13   1      117.96      145.60     10.30 o 
   0  13   1      148.13      161.04      3.44 o 
   1  13   1        0.06        0.00      0.25 o 
   2  13   1      118.03      113.07      4.06 o 
   3  13   1       94.87       99.63      4.32 o 
   4  13   1       63.56       87.20      3.82 o 
   5  13   1        0.00        0.88      0.77 o 
  -6  14   1        0.40        0.11      0.34 o 
  -5  14   1        3.75        1.05      0.70 o 
  -4  14   1        0.63        0.00      0.15 o 
  -3  14   1        1.73        0.06      0.30 o 
  -2  14   1       95.72       77.29      3.25 o 
  -1  14   1      282.65      282.29     21.45 o 
   0  14   1      438.22      470.54     15.64 o 
   1  14   1       32.64       36.21      2.05 o 
   2  14   1       31.53       36.16      2.58 o 
   3  14   1       47.11       52.10      3.66 o 
   4  14   1       11.08       11.18      1.68 o 
   5  14   1        1.81        1.74      0.93 o 
  -5  15   1        0.11        0.00      0.32 o 
  -4  15   1        5.83        1.04      0.80 o 
  -3  15   1        1.53        0.73      0.63 o 
  -2  15   1        3.35        0.00      0.29 o 
  -1  15   1      179.04      180.62      5.58 o 
   0  15   1       36.75       40.26      1.55 o 
   1  15   1      129.78      146.88      5.63 o 
   2  15   1       44.55       49.60      2.94 o 
   3  15   1       55.97       62.77      3.57 o 
   4  15   1        0.18        0.76      0.52 o 
   5  15   1       10.44        5.37      1.53 o 
  -5  16   1        8.51        8.39      1.49 o 
  -4  16   1       11.93        6.21      1.72 o 
  -3  16   1        0.08        0.00      0.27 o 
  -2  16   1        0.33        0.00      0.46 o 
  -1  16   1      146.25      149.03      5.43 o 
   0  16   1      219.41      268.85      7.46 o 
   1  16   1       59.28       68.95      3.07 o 
   2  16   1        1.29        0.94      0.64 o 
   3  16   1        4.34        6.57      1.35 o 
   4  16   1        0.03        0.01      0.49 o 
   5  16   1        0.30        0.00      0.20 o 
  -5  17   1        0.16        0.07      0.25 o 
  -4  17   1       21.59       20.49      2.19 o 
  -3  17   1        9.00        0.65      1.96 o 
  -2  17   1       48.01       51.68      3.36 o 
  -1  17   1       19.11       17.70      3.32 o 
   0  17   1        0.93        0.13      0.31 o 
   1  17   1       13.78        3.31      1.29 o 
   2  17   1      106.94      126.66      4.75 o 
   3  17   1        0.03        0.62      0.53 o 
   4  17   1        1.13        0.16      0.30 o 
   5  17   1        0.48        0.08      0.30 o 
  -5  18   1        4.99        5.22      1.10 o 
  -4  18   1        0.49        0.04      0.32 o 
  -3  18   1        1.15        0.04      0.42 o 
  -2  18   1       26.95       20.35      6.69 o 
  -1  18   1        0.44        0.00      0.63 o 
   0  18   1        0.97        0.13      0.24 o 
   1  18   1       57.34       63.81      3.19 o 
   2  18   1       76.72       84.63      4.21 o 
   3  18   1       76.41      110.97      6.18 o 
   4  18   1        1.41        1.57      1.16 o 
  -5  19   1        2.49        2.24      0.83 o 
  -4  19   1       30.77       38.24      8.13 o 
  -3  19   1        2.95        3.58      2.32 o 
  -2  19   1      113.05      129.85     10.68 o 
  -1  19   1       96.85      119.92      4.49 o 
   0  19   1       33.43       36.93      4.68 o 
   1  19   1        0.61        0.34      0.51 o 
   2  19   1      192.12      243.10      8.22 o 
   3  19   1        5.69        2.29      1.05 o 
   4  19   1        0.11        0.00      0.27 o 
  -5  20   1        3.88        2.01      0.88 o 
  -4  20   1        7.88        5.70      3.08 o 
  -3  20   1        0.46        0.23      0.34 o 
  -2  20   1        1.02        0.03      0.37 o 
  -1  20   1        0.45        0.00      0.30 o 
   0  20   1       35.96       40.50      6.27 o 
   1  20   1       98.16      129.97      4.93 o 
   2  20   1       25.30       31.92      2.61 o 
   3  20   1        3.25        1.82      1.80 o 
   4  20   1        1.68        1.77      0.84 o 
  -4  21   1       35.54       53.70      7.24 o 
  -3  21   1       13.41       15.28      4.87 o 
  -2  21   1        0.15        0.00      0.27 o 
  -1  21   1       36.21       36.75      4.25 o 
   0  21   1       25.25       25.16      7.03 o 
   1  21   1       18.64       18.11      2.18 o 
   2  21   1        0.61        0.00      0.23 o 
   3  21   1        0.72        0.32      0.56 o 
   4  21   1        0.76        0.48      0.36 o 
  -4  22   1        4.18        4.50      2.96 o 
  -3  22   1        1.99        2.49      1.61 o 
  -2  22   1       25.73       16.11      2.21 o 
  -1  22   1       38.13       42.20      3.11 o 
   0  22   1       68.73       81.16      4.33 o 
   1  22   1       39.89       48.74      6.82 o 
   2  22   1        2.23        0.68      0.86 o 
   3  22   1        0.01        0.00      0.26 o 
  -4  23   1        0.01        0.00      0.13 o 
  -3  23   1        8.86       10.14      4.70 o 
  -2  23   1        0.32        0.00      0.16 o 
  -1  23   1       72.65       84.33     16.42 o 
   0  23   1        4.83        0.45      0.38 o 
   1  23   1       10.26        9.43      1.43 o 
   2  23   1        7.54        6.92      1.90 o 
   3  23   1        0.32        0.00      0.39 o 
  -3  24   1        2.44        0.61      1.77 o 
  -2  24   1        4.79        3.28      0.87 o 
  -1  24   1        6.73        3.29      1.53 o 
   0  24   1        0.42        0.22      0.24 o 
   1  24   1        2.57        1.75      0.81 o 
   2  24   1        1.66        0.95      0.60 o 
   3  24   1        0.45        0.27      0.21 o 
  -3  25   1        5.91        9.47      3.67 o 
  -2  25   1        0.08        0.04      0.20 o 
  -1  25   1        7.31        4.14      2.89 o 
   0  25   1       54.27       70.95     12.18 o 
   1  25   1        3.28        0.28      0.46 o 
   2  25   1        0.02        0.00      0.22 o 
  -2  26   1        1.56        0.02      0.20 o 
  -1  26   1        2.50        1.50      0.71 o 
   0  26   1       11.69        9.39      1.04 o 
   1  26   1        1.10        1.08      0.76 o 
   2  26   1        1.24        0.24      0.36 o 
  -2  27   1        1.81        0.03      0.22 o 
  -1  27   1        0.26        0.00      0.26 o 
   0  27   1        0.09        0.00      0.26 o 
   1  27   1        0.11        0.00      0.17 o 
  -1  28   1        3.53        1.17      1.14 o 
   0  28   1       28.83       24.05      4.64 o 
  -6   0   2       26.72       31.37      7.63 o 
  -4   0   2       39.53       42.26      6.26 o 
  -2   0   2     1785.57     1620.57    291.96 o 
   0   0   2      806.46      709.93     60.73 o 
   2   0   2      178.41      178.06     10.67 o 
   4   0   2        4.57        5.90      2.07 o 
  -7   1   2        5.41        3.72      0.94 o 
  -6   1   2       22.06       27.45      3.42 o 
  -5   1   2       94.40      109.06      9.66 o 
  -4   1   2       58.52       55.14      3.83 o 
  -3   1   2        2.74        0.53      0.89 o 
  -2   1   2      127.01      109.83     21.13 o 
  -1   1   2      423.94      298.78     30.91 o 
   0   1   2     1130.55      999.56     36.67 o 
   1   1   2       24.30       21.86      1.25 o 
   2   1   2       96.80       94.36      8.77 o 
   3   1   2       48.75       43.04      3.23 o 
   4   1   2        2.59        0.65      0.50 o 
   5   1   2        0.12        0.25      0.36 o 
  -7   2   2        3.81        2.44      0.71 o 
  -6   2   2        1.03        0.00      0.36 o 
  -5   2   2      228.65      273.28     41.12 o 
  -4   2   2       16.20       16.35      1.58 o 
  -3   2   2      194.28      187.65     23.36 o 
  -2   2   2      921.22      817.16    130.60 o 
  -1   2   2     2181.64     1924.83    296.86 o 
   0   2   2     1939.65     1916.81     64.62 o 
   1   2   2        3.44        2.70      0.95 o 
   2   2   2        0.07        0.00      0.20 o 
   3   2   2       18.57       18.27      1.95 o 
   4   2   2        0.21        0.00      0.23 o 
   5   2   2       12.56       11.93      2.33 o 
  -7   3   2        0.19        0.06      0.16 o 
  -6   3   2        2.84        1.29      0.70 o 
  -5   3   2      160.35      219.46     28.58 o 
  -4   3   2       58.63       72.10      5.92 o 
  -3   3   2        1.73        0.15      0.30 o 
  -2   3   2      426.01      396.18     43.70 o 
  -1   3   2      405.00      309.59     52.81 o 
   0   3   2        6.32        5.70      0.93 o 
   1   3   2      230.39      211.05     22.66 o 
   2   3   2      403.16      424.74     18.90 o 
   3   3   2      138.13      133.56      4.65 o 
   4   3   2       32.92       32.05      2.50 o 
   5   3   2        1.03        0.77      0.72 o 
  -7   4   2        0.36        0.00      0.79 o 
  -6   4   2        9.14        6.60      1.32 o 
  -5   4   2       10.90       11.85      1.73 o 
  -4   4   2      128.93      158.15     20.06 o 
  -3   4   2       26.62       25.83      1.67 o 
  -2   4   2        0.78        0.20      0.28 o 
  -1   4   2      771.88      651.81     70.41 o 
   0   4   2        9.46        5.36      1.30 o 
   1   4   2       33.34       23.90      6.30 o 
   2   4   2       82.19       80.17     10.74 o 
   3   4   2       74.51       73.46      5.83 o 
   4   4   2       11.72       11.88      2.35 o 
   5   4   2        2.40        1.66      0.96 o 
  -6   5   2       28.65       34.21      4.18 o 
  -5   5   2       49.72       64.09     10.87 o 
  -4   5   2       15.35       16.33      8.62 o 
  -3   5   2        0.57        0.00      0.30 o 
  -2   5   2      435.00      462.06     39.99 o 
  -1   5   2        1.54        0.22      0.24 o 
   0   5   2      224.07      215.59     11.31 o 
   1   5   2      739.70      684.87     25.71 o 
   2   5   2      913.22      882.48    166.15 o 
   3   5   2      213.73      212.39     11.04 o 
   4   5   2        4.63        1.62      0.84 o 
   5   5   2        0.19        0.00      0.14 o 
  -6   6   2        3.75        1.53      0.71 o 
  -5   6   2        9.06        9.16      2.61 o 
  -4   6   2       32.05       44.09      6.61 o 
  -3   6   2      108.48      118.66      5.92 o 
  -2   6   2       16.59       13.30      5.59 o 
  -1   6   2      123.87      116.64     11.65 o 
   0   6   2     2663.62     2739.80     73.55 o 
   1   6   2     1342.92     1422.64     59.66 o 
   2   6   2      195.94      149.11     63.42 o 
   3   6   2       25.65       23.65      1.99 o 
   4   6   2       32.41       36.18      4.42 o 
   5   6   2        3.60        2.55      1.10 o 
  -6   7   2        5.56        2.53      1.44 o 
  -5   7   2       19.26       23.87      2.36 o 
  -4   7   2       11.57        1.90      4.43 o 
  -3   7   2       33.91       40.97      2.88 o 
  -2   7   2      191.12      176.89     10.76 o 
  -1   7   2       30.38       35.61     12.60 o 
   0   7   2        9.73        6.67      1.50 o 
   1   7   2      950.88      935.65     69.60 o 
   2   7   2       67.22       62.24      3.08 o 
   3   7   2      126.53      148.29      5.84 o 
   4   7   2        0.62        0.00      0.27 o 
   5   7   2        0.67        0.08      0.34 o 
  -6   8   2        1.91        0.00      0.25 o 
  -5   8   2        0.86        1.93      0.87 o 
  -4   8   2        0.16        0.02      0.31 o 
  -3   8   2      114.04      132.76     13.33 o 
  -2   8   2        0.46        0.32      0.33 o 
  -1   8   2       18.38       10.05      4.40 o 
   0   8   2     1775.66     1911.58     56.34 o 
   1   8   2      261.38      295.84      9.20 o 
   2   8   2       25.75       22.70      4.83 o 
   3   8   2        2.43        0.51      0.65 o 
   4   8   2       43.44       46.25      3.30 o 
   5   8   2        6.78        6.44      1.67 o 
  -6   9   2        4.06        2.49      2.85 o 
  -5   9   2        0.06        0.06      0.34 o 
  -4   9   2      114.18      123.70      7.89 o 
  -3   9   2        0.10        0.00      0.22 o 
  -2   9   2      166.98      166.03     21.17 o 
  -1   9   2       79.73       70.35      9.37 o 
   0   9   2      310.58      294.81     12.87 o 
   1   9   2      492.07      581.59     52.02 o 
   2   9   2      360.83      377.38     15.64 o 
   3   9   2       10.46       12.66      4.58 o 
   4   9   2       11.51       12.01      5.55 o 
   5   9   2        4.12        0.19      0.56 o 
  -6  10   2        0.87        0.46      1.27 o 
  -5  10   2        0.10        0.19      0.37 o 
  -4  10   2        1.11        1.26      1.36 o 
  -3  10   2        0.56        0.00      0.46 o 
  -2  10   2       91.80       87.72      4.68 o 
  -1  10   2      529.42      619.37     85.27 o 
   0  10   2      231.59      209.92      8.74 o 
   1  10   2       83.68       69.82     14.16 o 
   2  10   2       48.95       58.85      9.84 o 
   3  10   2      495.30      551.13     81.84 o 
   4  10   2       11.95        7.62      1.43 o 
   5  10   2        6.37        5.16      2.05 o 
  -6  11   2        2.85        1.77      0.69 o 
  -5  11   2        1.39        0.00      0.35 o 
  -4  11   2       71.38       85.44     11.21 o 
  -3  11   2        0.33        0.00      0.13 o 
  -2  11   2       61.57       52.67      6.12 o 
  -1  11   2       18.61       19.58      3.71 o 
   0  11   2      253.61      246.41      7.09 o 
   1  11   2       32.16       42.17      6.33 o 
   2  11   2       86.98      102.11      7.78 o 
   3  11   2       12.37        3.46      3.39 o 
   4  11   2        5.68        2.16      1.01 o 
   5  11   2        0.07        0.39      0.47 o 
  -6  12   2        4.84        4.39      1.60 o 
  -5  12   2        4.81        2.04      1.19 o 
  -4  12   2        3.67        2.71      2.53 o 
  -3  12   2       32.09       35.59      4.07 o 
  -2  12   2       12.94        9.27      1.34 o 
  -1  12   2      216.13      206.81     14.18 o 
   0  12   2      291.04      333.69      8.57 o 
   1  12   2       78.74       88.37      8.53 o 
   2  12   2        7.25        9.38      4.83 o 
   3  12   2        0.00        0.45      0.53 o 
   4  12   2        1.51        0.00      0.69 o 
   5  12   2        2.04        0.43      0.50 o 
  -6  13   2        4.36        3.68      1.58 o 
  -5  13   2       15.22       14.69      1.78 o 
  -4  13   2        8.35        3.08      1.34 o 
  -3  13   2       28.03       27.53      2.28 o 
  -2  13   2       50.20       47.25      3.20 o 
  -1  13   2       69.45       59.25      7.75 o 
   0  13   2      181.80      209.93      4.27 o 
   1  13   2        8.34        0.53      4.52 o 
   2  13   2       29.68       32.41      2.52 o 
   3  13   2      247.35      288.06     12.80 o 
   4  13   2       13.79       13.04      1.60 o 
   5  13   2        0.64        0.00      0.19 o 
  -6  14   2        6.75        4.09      1.68 o 
  -5  14   2        3.41        0.53      1.06 o 
  -4  14   2       17.09       20.29      2.52 o 
  -3  14   2        5.61        4.70      2.48 o 
  -2  14   2        0.86        0.02      0.29 o 
  -1  14   2       62.35       76.00     10.31 o 
   0  14   2      420.00      462.77     26.38 o 
   1  14   2       88.18       97.63     20.30 o 
   2  14   2       56.31       62.05     12.87 o 
   3  14   2       22.11       21.37      6.60 o 
   4  14   2        4.61        5.03      1.20 o 
   5  14   2        0.01        0.23      0.33 o 
  -6  15   2        0.01        0.00      0.13 o 
  -5  15   2       10.22        8.98      2.53 o 
  -4  15   2       12.89        6.03      1.41 o 
  -3  15   2        0.93        0.00      0.38 o 
  -2  15   2       13.89        8.06      2.03 o 
  -1  15   2        5.34        0.13      0.54 o 
   0  15   2        1.01        0.13      0.26 o 
   1  15   2       76.37       71.86      3.36 o 
   2  15   2      321.14      375.56     10.18 o 
   3  15   2       20.42       24.96      2.76 o 
   4  15   2        0.19        0.00      0.29 o 
  -5  16   2       36.98       45.24      6.13 o 
  -4  16   2       39.63       41.57      3.08 o 
  -3  16   2        0.05        0.64      0.50 o 
  -2  16   2        0.12        0.04      0.27 o 
  -1  16   2        2.96        0.62      0.58 o 
   0  16   2      111.99      110.56      6.79 o 
   1  16   2        0.85        0.84      1.19 o 
   2  16   2       47.36       57.26      8.04 o 
   3  16   2        5.05        1.06      1.66 o 
   4  16   2        0.65        0.28      0.54 o 
  -5  17   2       30.00       37.48      9.85 o 
  -4  17   2        9.86        6.22      1.73 o 
  -3  17   2       29.04       33.55      3.77 o 
  -2  17   2        8.16        2.43      1.26 o 
  -1  17   2       10.14        2.43      2.39 o 
   0  17   2        0.24        0.32      0.33 o 
   1  17   2       13.11        6.43      5.48 o 
   2  17   2       61.68       70.08     10.78 o 
   3  17   2        8.97        6.65      1.46 o 
   4  17   2        0.20        0.18      0.37 o 
  -5  18   2        7.11        8.41      1.47 o 
  -4  18   2       29.21       30.13      3.10 o 
  -3  18   2        0.70        0.00      0.62 o 
  -2  18   2       36.92       37.67      2.68 o 
  -1  18   2       98.97      119.06     11.23 o 
   0  18   2       57.19       59.89      2.94 o 
   1  18   2        0.37        0.00      0.34 o 
   2  18   2        7.63        5.08      2.95 o 
   3  18   2        2.19        1.49      0.60 o 
   4  18   2        0.15        1.13      0.85 o 
  -5  19   2       18.12       14.16      6.08 o 
  -4  19   2        0.26        0.00      0.36 o 
  -3  19   2       31.58       31.92      8.36 o 
  -2  19   2        7.91        2.70      1.57 o 
  -1  19   2        5.86        1.61      2.59 o 
   0  19   2       13.56        6.86      2.94 o 
   1  19   2       17.76       14.35      3.35 o 
   2  19   2        7.52        0.66      2.91 o 
   3  19   2       11.81        7.60      3.49 o 
   4  19   2        0.89        0.35      0.45 o 
  -5  20   2        3.08        1.18      0.65 o 
  -4  20   2        1.35        0.53      0.42 o 
  -3  20   2        1.90        0.00      0.32 o 
  -2  20   2       81.88       99.08     16.57 o 
  -1  20   2        0.04        0.00      0.24 o 
   0  20   2       22.82       20.54      2.16 o 
   1  20   2        0.00        0.08      0.83 o 
   2  20   2       10.52        8.35      1.65 o 
   3  20   2        0.18        0.00      0.15 o 
  -4  21   2        7.24        8.66      1.96 o 
  -3  21   2       14.94       19.09      4.87 o 
  -2  21   2        1.10        0.00      0.64 o 
  -1  21   2       44.68       47.89      4.62 o 
   0  21   2        5.41        0.29      0.89 o 
   1  21   2        5.07        0.98      0.78 o 
   2  21   2        7.22        4.95      1.82 o 
   3  21   2        1.58        0.72      0.74 o 
  -4  22   2        1.24        0.00      0.38 o 
  -3  22   2        0.05        0.42      0.42 o 
  -2  22   2       13.24        8.96      2.40 o 
  -1  22   2       30.93       36.67      2.80 o 
   0  22   2       20.00       21.39      1.97 o 
   1  22   2        0.30        0.00      0.20 o 
   2  22   2        0.76        0.27      0.31 o 
   3  22   2        0.62        0.10      0.30 o 
  -4  23   2        1.02        0.17      0.27 o 
  -3  23   2        1.59        0.53      0.40 o 
  -2  23   2        7.92        4.00      1.41 o 
  -1  23   2        2.85        0.18      0.48 o 
   0  23   2        1.91        0.11      0.51 o 
   1  23   2        0.51        0.00      0.28 o 
   2  23   2        4.26        2.54      1.22 o 
   3  23   2        6.31        1.76      0.68 o 
  -3  24   2        0.80        0.37      0.35 o 
  -2  24   2       12.56       12.34      5.61 o 
  -1  24   2       34.85       39.26      2.82 o 
   0  24   2        0.62        0.00      0.21 o 
   1  24   2        0.43        0.05      0.26 o 
   2  24   2        3.14        1.36      0.99 o 
  -3  25   2        0.77        0.12      0.41 o 
  -2  25   2        5.80        6.35      1.16 o 
  -1  25   2        2.00        0.28      0.33 o 
   0  25   2        0.04        0.00      0.16 o 
   1  25   2        0.14        0.14      0.27 o 
   2  25   2        4.83        6.36      2.61 o 
  -2  26   2        0.00        0.00      0.06 o 
  -1  26   2        0.35        0.04      0.19 o 
   0  26   2       22.56       24.95      1.89 o 
   1  26   2       10.75        9.84      2.17 o 
  -2  27   2        0.02        0.37      0.25 o 
  -1  27   2       12.52       12.17      2.00 o 
   0  27   2        3.78        0.35      0.22 o 
   1  27   2        3.83        0.70      0.98 o 
  -7   0   3        7.90        7.33      1.36 o 
  -5   0   3      210.68      305.68     28.90 o 
  -3   0   3      194.41      220.98     40.60 o 
  -1   0   3      396.10      349.22     62.77 o 
   1   0   3       13.53       11.30      1.28 o 
   3   0   3        6.70        1.83      0.92 o 
  -7   1   3        2.37        1.20      0.59 o 
  -6   1   3        7.69        6.16      2.13 o 
  -5   1   3        2.00        0.71      0.93 o 
  -4   1   3      120.86      135.25     23.40 o 
  -3   1   3      103.33      122.09     24.11 o 
  -2   1   3      594.65      508.44     65.78 o 
  -1   1   3        8.21        3.76      0.69 o 
   0   1   3        3.26        0.47      0.38 o 
   1   1   3        0.04        0.43      0.35 o 
   2   1   3      327.56      307.40     27.05 o 
   3   1   3       14.04       12.23      4.33 o 
   4   1   3        2.38        0.00      0.54 o 
  -7   2   3        1.83        1.51      0.57 o 
  -6   2   3       21.09       26.57      2.51 o 
  -5   2   3       12.77        6.18      1.56 o 
  -4   2   3        5.42        2.88      2.70 o 
  -3   2   3       28.46       30.70      9.28 o 
  -2   2   3      832.92      854.58    142.35 o 
  -1   2   3        2.92        1.55      1.38 o 
   0   2   3      153.79      148.51      7.57 o 
   1   2   3       92.22       82.18      8.82 o 
   2   2   3        0.09        0.32      0.49 o 
   3   2   3       14.75       11.32      2.33 o 
   4   2   3        0.28        0.30      0.34 o 
  -7   3   3        3.32        1.73      1.06 o 
  -6   3   3       25.18       26.06      2.92 o 
  -5   3   3      187.78      236.00     47.21 o 
  -4   3   3       15.09       23.17      5.06 o 
  -3   3   3      148.03      145.58     13.59 o 
  -2   3   3      358.39      342.68     56.66 o 
  -1   3   3      312.62      300.54     37.63 o 
   0   3   3      112.77      119.54      3.97 o 
   1   3   3       37.07       39.30      6.60 o 
   2   3   3       78.76       83.09      5.62 o 
   3   3   3       22.80       16.11      5.23 o 
   4   3   3        4.01        1.77      1.36 o 
  -7   4   3        1.70        0.48      0.36 o 
  -6   4   3        6.32        1.80      0.79 o 
  -5   4   3       17.91       16.22      2.05 o 
  -4   4   3        0.50        0.26      0.40 o 
  -3   4   3      503.18      538.97     67.20 o 
  -2   4   3      126.03      149.95     13.45 o 
  -1   4   3       13.06       12.79      1.28 o 
   0   4   3       36.63       32.61      2.34 o 
   1   4   3       88.86       81.30      5.23 o 
   2   4   3      100.29      108.36     28.64 o 
   3   4   3        6.81        4.59      1.29 o 
   4   4   3        0.02        0.00      0.30 o 
  -7   5   3        0.06        0.00      0.14 o 
  -6   5   3       18.36       17.98      6.45 o 
  -5   5   3      160.66      216.66     29.22 o 
  -4   5   3       34.00       28.83      2.25 o 
  -3   5   3        6.80        5.45      1.29 o 
  -2   5   3       68.80       69.79      7.25 o 
  -1   5   3      164.56      191.50     22.40 o 
   0   5   3      145.93      141.13      5.98 o 
   1   5   3      190.72      196.75     28.48 o 
   2   5   3      158.60      176.83     31.20 o 
   3   5   3      253.48      292.09      9.74 o 
   4   5   3       21.38       19.11      6.18 o 
  -7   6   3        0.87        0.28      0.27 o 
  -6   6   3        2.27        0.54      1.69 o 
  -5   6   3       21.27       18.06      4.04 o 
  -4   6   3       90.09       96.80     13.11 o 
  -3   6   3      134.78      177.07     27.67 o 
  -2   6   3      396.88      390.97     57.65 o 
  -1   6   3        1.12        0.25      0.26 o 
   0   6   3       14.90       19.71      3.33 o 
   1   6   3      147.85      161.80     15.89 o 
   2   6   3      138.57      141.31     41.62 o 
   3   6   3       31.13       34.36      2.92 o 
   4   6   3        1.07        1.12      0.66 o 
  -6   7   3        9.32       15.83      5.37 o 
  -5   7   3       19.94       17.19      2.17 o 
  -4   7   3      160.36      190.83     16.60 o 
  -3   7   3        0.02        0.00      0.13 o 
  -2   7   3       29.52       34.83      7.00 o 
  -1   7   3      111.57       92.69      9.80 o 
   0   7   3        6.41        6.95      2.08 o 
   1   7   3       10.72        6.82      1.34 o 
   2   7   3      114.20      135.15     19.63 o 
   3   7   3       82.37       98.13      5.42 o 
   4   7   3        0.40        0.00      0.29 o 
  -6   8   3        1.01        0.61      0.43 o 
  -5   8   3        6.43        4.93      1.70 o 
  -4   8   3        4.99        1.14      1.17 o 
  -3   8   3        1.55        0.00      0.57 o 
  -2   8   3       75.66       72.87      7.78 o 
  -1   8   3      399.57      386.06     39.05 o 
   0   8   3     1190.87     1354.37     56.95 o 
   1   8   3      113.79      143.94     19.37 o 
   2   8   3       64.38       61.31     26.33 o 
   3   8   3      126.90      142.41     21.84 o 
   4   8   3       55.58       58.56      3.23 o 
  -6   9   3        1.34        0.65      0.57 o 
  -5   9   3       30.53       40.79      5.32 o 
  -4   9   3        0.68        0.08      0.53 o 
  -3   9   3        4.74        0.49      0.48 o 
  -2   9   3        0.65        0.77      0.47 o 
  -1   9   3       77.08       86.42      3.14 o 
   0   9   3       88.64       97.19      5.97 o 
   1   9   3      112.90      142.72      7.68 o 
   2   9   3      290.62      277.73     83.54 o 
   3   9   3       14.32       15.24      2.38 o 
   4   9   3        0.66        0.55      0.63 o 
  -6  10   3        0.02        0.30      0.29 o 
  -5  10   3        2.56        0.87      1.62 o 
  -4  10   3        1.75        0.95      0.68 o 
  -3  10   3        1.12        0.00      0.27 o 
  -2  10   3       15.18       10.23      3.98 o 
  -1  10   3        1.11        0.00      0.07 o 
   0  10   3      232.90      247.40      8.95 o 
   1  10   3       11.45        8.95      2.45 o 
   2  10   3      288.09      284.58     79.48 o 
   3  10   3       21.16       20.23      8.34 o 
   4  10   3        0.05        0.00      0.28 o 
  -6  11   3        2.11        1.52      0.77 o 
  -5  11   3       13.47       11.51      3.81 o 
  -4  11   3        5.67        1.37      1.95 o 
  -3  11   3       18.78       17.04      8.33 o 
  -2  11   3       28.54       20.92      8.12 o 
  -1  11   3      163.64      205.55     29.84 o 
   0  11   3        8.07        6.02      1.53 o 
   1  11   3      100.10      106.95     11.93 o 
   2  11   3      306.42      359.64     44.28 o 
   3  11   3       42.01       50.33      3.17 o 
   4  11   3       11.42        7.50      2.36 o 
  -6  12   3        5.47        4.29      1.16 o 
  -5  12   3        2.40        1.13      0.61 o 
  -4  12   3        8.34       12.36      3.63 o 
  -3  12   3        0.12        0.29      0.41 o 
  -2  12   3       78.29       81.12      8.27 o 
  -1  12   3      234.61      276.66     19.28 o 
   0  12   3      123.33      130.74      5.28 o 
   1  12   3        1.03        0.32      0.46 o 
   2  12   3        1.44        0.48      0.73 o 
   3  12   3      102.23      100.34     21.46 o 
   4  12   3        0.00        0.00      0.30 o 
  -6  13   3       15.33       14.01      5.77 o 
  -5  13   3       24.00       30.69      2.50 o 
  -4  13   3       30.50       28.75      2.59 o 
  -3  13   3       11.49        4.81      1.55 o 
  -2  13   3      123.38      147.75     15.16 o 
  -1  13   3       61.56       60.88      5.91 o 
   0  13   3      138.23      158.14      8.79 o 
   1  13   3       31.01       35.18      2.44 o 
   2  13   3       77.38       88.29      3.98 o 
   3  13   3        2.77        0.93      0.71 o 
   4  13   3        2.18        0.51      0.58 o 
  -6  14   3        2.63        0.77      0.72 o 
  -5  14   3        0.11        0.08      0.27 o 
  -4  14   3        2.77        1.13      0.73 o 
  -3  14   3        4.56        0.91      0.74 o 
  -2  14   3        0.44        0.16      0.39 o 
  -1  14   3        0.10        1.08      0.93 o 
   0  14   3       13.78       15.33      1.43 o 
   1  14   3      119.23      116.81     25.79 o 
   2  14   3       20.20       14.62      1.99 o 
   3  14   3       11.30        8.41      4.49 o 
   4  14   3        0.60        0.00      0.28 o 
  -6  15   3        8.54        7.46      3.29 o 
  -5  15   3       19.82       22.64      5.32 o 
  -4  15   3        1.70        0.00      0.31 o 
  -3  15   3        3.00        0.00      0.35 o 
  -2  15   3        6.35        0.50      0.55 o 
  -1  15   3       92.85      125.68     12.00 o 
   0  15   3       41.70       41.32      3.89 o 
   1  15   3        3.67        4.40      1.10 o 
   2  15   3        8.42        7.38      4.67 o 
   3  15   3       59.07       61.54     11.72 o 
   4  15   3        6.41        3.20      1.94 o 
  -5  16   3        0.03        0.04      0.28 o 
  -4  16   3       12.59       18.40      1.90 o 
  -3  16   3      157.35      191.55     13.77 o 
  -2  16   3       60.19       75.78      3.59 o 
  -1  16   3        8.80        6.79      2.05 o 
   0  16   3        1.01        0.00      0.16 o 
   1  16   3        4.26        0.36      0.59 o 
   2  16   3        2.08        0.49      1.41 o 
   3  16   3        5.41        4.51      1.19 o 
   4  16   3        0.03        0.03      0.26 o 
  -5  17   3       19.95       29.74     12.24 o 
  -4  17   3       15.27       17.17      1.87 o 
  -3  17   3       46.96       52.33      3.68 o 
  -2  17   3        2.49        0.00      0.39 o 
  -1  17   3        2.54        0.00      0.25 o 
   0  17   3       34.22       50.72      4.12 o 
   1  17   3        0.54        0.00      0.23 o 
   2  17   3       44.21       56.16      3.38 o 
   3  17   3        4.32        0.19      0.61 o 
   4  17   3        3.21        0.59      0.52 o 
  -5  18   3       18.21       29.29      9.62 o 
  -4  18   3        1.72        1.18      0.75 o 
  -3  18   3        1.47        0.21      0.41 o 
  -2  18   3       31.61       29.99      3.46 o 
  -1  18   3       16.17       18.19      3.02 o 
   0  18   3       26.30       22.61      2.30 o 
   1  18   3        1.69        0.06      1.96 o 
   2  18   3        4.74        2.63      2.00 o 
   3  18   3        0.32        0.29      0.43 o 
  -5  19   3        0.19        0.00      0.16 o 
  -4  19   3       37.60       45.09      2.71 o 
  -3  19   3       13.14        9.51      4.25 o 
  -2  19   3        4.41        0.00      0.34 o 
  -1  19   3        3.51        0.39      0.47 o 
   0  19   3        1.71        0.00      0.24 o 
   1  19   3        0.13        0.00      0.76 o 
   2  19   3       11.08       10.39      2.43 o 
   3  19   3        0.01        0.21      0.40 o 
  -5  20   3        4.80        4.95      0.79 o 
  -4  20   3       19.94       19.04      2.00 o 
  -3  20   3        0.13        0.00      0.33 o 
  -2  20   3        8.06        2.69      1.56 o 
  -1  20   3       20.81       29.40      2.52 o 
   0  20   3        0.27        0.12      0.16 o 
   1  20   3        2.52        0.48      0.52 o 
   2  20   3        0.00        0.02      0.36 o 
   3  20   3        0.28        0.06      0.39 o 
  -4  21   3        2.80        0.52      0.44 o 
  -3  21   3       16.33       14.99      2.58 o 
  -2  21   3        9.46        6.81      3.47 o 
  -1  21   3        0.32        0.00      0.10 o 
   0  21   3        0.13        0.00      0.17 o 
   1  21   3        0.08        0.27      0.44 o 
   2  21   3       21.24       12.32      3.16 o 
   3  21   3        1.32        0.52      0.58 o 
  -4  22   3        2.45        1.32      0.75 o 
  -3  22   3        1.50        0.39      0.40 o 
  -2  22   3       21.82       25.17      2.23 o 
  -1  22   3        4.65        0.33      0.79 o 
   0  22   3       12.85       11.20      1.15 o 
   1  22   3        1.64        0.57      0.49 o 
   2  22   3        0.01        0.17      0.39 o 
  -4  23   3        0.75        0.27      0.24 o 
  -3  23   3        0.05        0.25      0.26 o 
  -2  23   3        1.29        0.00      0.23 o 
  -1  23   3        0.16        0.00      0.16 o 
   0  23   3        4.31        1.22      0.77 o 
   1  23   3        0.50        0.00      0.25 o 
   2  23   3        1.82        0.92      0.47 o 
  -3  24   3        0.02        0.00      0.23 o 
  -2  24   3        3.06        1.88      0.90 o 
  -1  24   3        0.69        0.75      0.77 o 
   0  24   3        3.03        0.32      0.49 o 
   1  24   3        0.67        1.39      0.76 o 
   2  24   3        4.48        1.74      1.20 o 
  -3  25   3        0.38        0.00      0.20 o 
  -2  25   3        1.87        0.00      0.43 o 
  -1  25   3        8.64        8.15      2.53 o 
   0  25   3        0.55        0.11      0.17 o 
   1  25   3        0.53        0.26      0.28 o 
  -2  26   3        5.40        5.44      0.81 o 
  -1  26   3        1.72        1.16      0.50 o 
   0  26   3        0.74        0.24      0.34 o 
  -6   0   4        7.89       11.08      6.81 o 
  -4   0   4       40.92       43.08      9.52 o 
  -2   0   4      764.29      899.16    168.80 o 
   0   0   4      295.41      317.96     45.44 o 
   2   0   4       78.82       86.40     13.10 o 
  -7   1   4        0.03        0.00      0.11 o 
  -6   1   4        1.70        0.70      0.70 o 
  -5   1   4       60.81       86.58      4.15 o 
  -4   1   4       17.48       19.78      6.01 o 
  -3   1   4      249.00      287.65     50.71 o 
  -2   1   4        5.38        1.76      1.29 o 
  -1   1   4        3.43        0.00      0.26 o 
   0   1   4        0.27        0.14      0.19 o 
   1   1   4        1.35        0.58      0.44 o 
   2   1   4        0.02        0.32      0.46 o 
   3   1   4      173.22      180.70     19.62 o 
  -7   2   4        5.39        3.28      0.77 o 
  -6   2   4       26.95       34.57      4.36 o 
  -5   2   4        1.56        0.00      0.42 o 
  -4   2   4        6.10        6.11      1.20 o 
  -3   2   4       99.22      115.24     14.53 o 
  -2   2   4       24.85       24.03      1.99 o 
  -1   2   4       11.01        8.60      2.27 o 
   0   2   4        7.95        9.76      0.94 o 
   1   2   4        0.00        0.00      0.27 o 
   2   2   4        2.02        2.18      0.96 o 
   3   2   4       13.30        8.12      1.70 o 
  -7   3   4        0.45        0.00      0.15 o 
  -6   3   4        7.91        5.52      1.98 o 
  -5   3   4      165.49      231.26     39.65 o 
  -4   3   4      137.48      176.58     33.12 o 
  -3   3   4        4.98        0.14      0.58 o 
  -2   3   4       61.56       76.78     10.30 o 
  -1   3   4      232.88      262.25     42.26 o 
   0   3   4        3.69        0.39      0.22 o 
   1   3   4      243.73      268.35     33.89 o 
   2   3   4       13.10       12.31      2.13 o 
   3   3   4       25.73       29.68      2.50 o 
  -7   4   4        5.36        3.47      0.83 o 
  -6   4   4        2.76        0.54      0.48 o 
  -5   4   4        0.06        0.00      0.32 o 
  -4   4   4        8.86        6.67      3.24 o 
  -3   4   4      195.85      209.62     33.00 o 
  -2   4   4      283.43      258.65     40.98 o 
  -1   4   4       39.09       41.54      3.55 o 
   0   4   4       47.38       52.69      3.43 o 
   1   4   4       28.86       30.78      2.26 o 
   2   4   4        2.47        1.04      1.04 o 
   3   4   4       12.23        6.66      4.48 o 
  -7   5   4        2.88        2.44      0.69 o 
  -6   5   4        3.40        0.48      1.04 o 
  -5   5   4        2.47        0.25      0.89 o 
  -4   5   4        4.66        0.00      0.98 o 
  -3   5   4       25.97       24.52      3.36 o 
  -2   5   4        0.38        0.00      0.27 o 
  -1   5   4       90.70       86.48     12.41 o 
   0   5   4       42.43       41.94      2.61 o 
   1   5   4       14.42       15.39      1.67 o 
   2   5   4        1.14        0.00      0.61 o 
   3   5   4        0.05        0.28      0.35 o 
  -6   6   4       10.29        8.40      1.38 o 
  -5   6   4       11.62        7.56      2.21 o 
  -4   6   4       56.77       79.58      9.90 o 
  -3   6   4      191.86      237.46     28.70 o 
  -2   6   4      319.50      353.53     63.80 o 
  -1   6   4      211.94      244.48     24.17 o 
   0   6   4       73.34       76.41      4.85 o 
   1   6   4        6.64        7.92      1.29 o 
   2   6   4        1.37        0.88      0.63 o 
   3   6   4       10.32       10.40      1.70 o 
  -6   7   4        4.96        5.08      2.67 o 
  -5   7   4        0.09        0.00      0.20 o 
  -4   7   4        7.73        0.34      0.72 o 
  -3   7   4        9.59        2.82      1.34 o 
  -2   7   4        3.30        0.02      0.33 o 
  -1   7   4       43.49       45.33     10.31 o 
   0   7   4       89.47       92.77      4.55 o 
   1   7   4      109.84      127.97      9.04 o 
   2   7   4       97.68      111.27     11.49 o 
   3   7   4        3.07        1.82      0.85 o 
  -6   8   4        7.02        8.85      1.42 o 
  -5   8   4       75.25      105.13     17.16 o 
  -4   8   4       24.07       22.11      3.14 o 
  -3   8   4       23.30       25.67      2.66 o 
  -2   8   4      163.16      187.67     34.41 o 
  -1   8   4       36.96       40.59      2.29 o 
   0   8   4       94.72      104.21      5.07 o 
   1   8   4       25.21       26.49      6.27 o 
   2   8   4        0.65        0.96      0.74 o 
   3   8   4        4.69        7.35      2.30 o 
  -6   9   4        2.56        0.11      0.73 o 
  -5   9   4        3.81        0.55      1.79 o 
  -4   9   4      136.04      178.41     25.92 o 
  -3   9   4       22.56       24.20      2.16 o 
  -2   9   4       21.63       24.19      5.66 o 
  -1   9   4       12.15        6.44      1.30 o 
   0   9   4        0.02        0.03      0.24 o 
   1   9   4       24.63       25.67      4.73 o 
   2   9   4      281.73      364.13     43.02 o 
   3   9   4       22.96       25.34      2.35 o 
  -6  10   4        1.05        0.08      0.24 o 
  -5  10   4       34.83       40.25      2.86 o 
  -4  10   4        0.06        0.00      0.34 o 
  -3  10   4       29.36       40.28      7.36 o 
  -2  10   4        2.95        0.34      0.43 o 
  -1  10   4       59.04       84.39     17.66 o 
   0  10   4       12.20        6.69      2.45 o 
   1  10   4       13.49       13.82      8.53 o 
   2  10   4        6.67        4.06      1.58 o 
   3  10   4        3.13        0.74      0.61 o 
  -6  11   4        5.43        3.05      1.12 o 
  -5  11   4        0.22        0.00      0.47 o 
  -4  11   4        9.94        8.79      3.93 o 
  -3  11   4       96.87      114.97      6.94 o 
  -2  11   4      251.25      286.70     43.13 o 
  -1  11   4        7.61        0.89      0.91 o 
   0  11   4        0.03        0.13      0.21 o 
   1  11   4       54.61       56.66      3.24 o 
   2  11   4      244.65      299.43     11.74 o 
   3  11   4       15.92       16.84      2.88 o 
  -6  12   4        8.57       11.45      1.38 o 
  -5  12   4        3.25        2.23      1.31 o 
  -4  12   4        4.70        8.71      1.49 o 
  -3  12   4       27.20       32.75      7.17 o 
  -2  12   4      214.26      260.28     40.31 o 
  -1  12   4        1.38        0.00      0.16 o 
   0  12   4        0.48        0.00      0.14 o 
   1  12   4        9.89        4.79      1.22 o 
   2  12   4        0.12        0.00      0.54 o 
   3  12   4        6.29        6.04      2.23 o 
  -6  13   4        0.52        0.33      0.34 o 
  -5  13   4        2.03        0.81      1.62 o 
  -4  13   4        0.91        0.34      0.44 o 
  -3  13   4       16.89       20.97      5.45 o 
  -2  13   4        0.37        0.00      0.29 o 
  -1  13   4       74.64       82.90     19.59 o 
   0  13   4        0.12        0.00      0.21 o 
   1  13   4       37.21       35.27      2.56 o 
   2  13   4        6.94       10.08      4.15 o 
   3  13   4        0.01        0.00      0.33 o 
  -6  14   4        0.01        0.10      0.16 o 
  -5  14   4        0.58        0.00      0.46 o 
  -4  14   4       28.81       36.93      2.86 o 
  -3  14   4      116.26      144.01      5.59 o 
  -2  14   4       30.17       19.14      3.75 o 
  -1  14   4        0.00        0.00      0.26 o 
   0  14   4       40.49       39.12      3.64 o 
   1  14   4       31.91       35.77     18.08 o 
   2  14   4       41.39       42.85      6.93 o 
   3  14   4        4.66        3.46      1.26 o 
  -6  15   4        0.04        0.22      0.24 o 
  -5  15   4       19.16       17.57      3.51 o 
  -4  15   4        0.01        0.54      0.43 o 
  -3  15   4       35.44       51.80      5.88 o 
  -2  15   4       88.06      104.83      6.48 o 
  -1  15   4        3.37        1.20      0.94 o 
   0  15   4        0.00        0.00      0.17 o 
   1  15   4        5.85        2.23      2.19 o 
   2  15   4        0.00        0.00      0.33 o 
   3  15   4        1.04        0.78      0.77 o 
  -5  16   4        1.11        0.26      0.51 o 
  -4  16   4        1.66        0.00      0.35 o 
  -3  16   4        3.89        0.10      1.21 o 
  -2  16   4       44.80       56.08      3.82 o 
  -1  16   4       20.52       33.90      5.86 o 
   0  16   4        0.98        0.00      0.18 o 
   1  16   4        2.29        0.60      0.88 o 
   2  16   4       13.67        8.81      5.04 o 
   3  16   4        4.51        1.55      1.07 o 
  -5  17   4       22.25       26.24      7.18 o 
  -4  17   4       33.47       35.77      6.73 o 
  -3  17   4       28.29       36.90      2.77 o 
  -2  17   4        0.41        0.00      0.33 o 
  -1  17   4       46.44       44.74     13.15 o 
   0  17   4        0.76        0.00      0.14 o 
   1  17   4       13.97       13.16      1.67 o 
   2  17   4        2.54        0.48      0.76 o 
   3  17   4       17.46        9.52      1.57 o 
  -5  18   4        0.37        0.08      0.26 o 
  -4  18   4        0.70        0.00      0.61 o 
  -3  18   4        0.05        0.00      0.54 o 
  -2  18   4       26.47       18.30      2.07 o 
  -1  18   4        1.30        0.00      0.30 o 
   0  18   4        0.70        0.00      0.14 o 
   1  18   4        6.15        5.87      1.49 o 
   2  18   4        3.60        0.27      0.56 o 
   3  18   4        3.71        1.42      0.96 o 
  -5  19   4       12.02       18.22      1.50 o 
  -4  19   4        0.58        0.00      0.41 o 
  -3  19   4       10.52       12.14      2.86 o 
  -2  19   4        0.11        0.50      0.47 o 
  -1  19   4        3.50        0.03      0.33 o 
   0  19   4        0.00        0.00      0.14 o 
   1  19   4        0.45        0.01      0.27 o 
   2  19   4        2.19        0.61      0.82 o 
  -4  20   4        1.31        0.07      0.45 o 
  -3  20   4        3.69        2.12      0.89 o 
  -2  20   4       14.96       13.87      1.95 o 
  -1  20   4        0.31        0.28      0.25 o 
   0  20   4       39.47       49.47      3.15 o 
   1  20   4        2.45        3.50      1.33 o 
   2  20   4        1.95        0.00      0.30 o 
  -4  21   4        0.72        0.27      0.31 o 
  -3  21   4        4.52        4.30      1.11 o 
  -2  21   4        1.05        0.00      0.82 o 
  -1  21   4        2.90        0.23      0.32 o 
   0  21   4        1.84        0.00      0.50 o 
   1  21   4        0.06        0.85      0.73 o 
   2  21   4        0.75        0.33      0.47 o 
  -4  22   4        2.36        0.71      0.60 o 
  -3  22   4       18.57       15.70      2.01 o 
  -2  22   4        0.02        0.00      0.54 o 
  -1  22   4        0.02        0.15      0.27 o 
   0  22   4        0.12        0.00      0.14 o 
   1  22   4        0.20        0.01      0.35 o 
  -3  23   4        0.20        0.00      0.15 o 
  -2  23   4        0.87        0.00      0.30 o 
  -1  23   4        1.30        0.12      0.26 o 
   0  23   4        0.09        0.00      0.15 o 
   1  23   4        7.17        3.01      1.02 o 
  -3  24   4        7.08        3.93      1.63 o 
  -2  24   4        6.51        7.23      3.15 o 
  -1  24   4        0.45        0.52      0.90 o 
   0  24   4        3.74        3.16      1.01 o 
  -2  25   4        0.02        0.00      0.18 o 
  -1  25   4        3.69        4.53      0.77 o 
   0  25   4        1.30        0.06      0.22 o 
  -5   0   5        8.97       11.29      3.48 o 
  -3   0   5      233.79      304.29     61.77 o 
  -1   0   5       46.23       52.13      6.57 o 
   1   0   5       87.13       85.89     13.58 o 
  -6   1   5        3.55        1.44      1.28 o 
  -5   1   5        0.27        0.02      0.33 o 
  -4   1   5        6.04        2.60      0.95 o 
  -3   1   5        0.35        0.33      0.60 o 
  -2   1   5       31.32       34.13      5.55 o 
  -1   1   5        0.01        0.00      0.28 o 
   0   1   5       59.58       62.75      4.24 o 
   1   1   5       17.40       15.31      3.48 o 
   2   1   5       35.59       31.90      5.91 o 
  -6   2   5        2.82        2.27      1.04 o 
  -5   2   5        6.04        0.07      3.36 o 
  -4   2   5        1.91        0.29      0.44 o 
  -3   2   5      291.69      376.92     70.78 o 
  -2   2   5       53.00       67.75      9.35 o 
  -1   2   5        0.05        0.00      0.16 o 
   0   2   5       20.62       19.45      1.31 o 
   1   2   5        3.83        2.84      1.14 o 
   2   2   5      128.94      136.50     16.10 o 
  -6   3   5        1.68        0.74      0.49 o 
  -5   3   5        0.01        0.02      0.24 o 
  -4   3   5        1.34        0.00      0.37 o 
  -3   3   5        5.06        3.30      3.61 o 
  -2   3   5       10.54        8.69      6.45 o 
  -1   3   5        4.65        0.62      0.53 o 
   0   3   5       57.16       60.66      5.56 o 
   1   3   5        1.84        1.17      0.73 o 
   2   3   5       52.23       66.60     10.65 o 
  -6   4   5        7.88       16.38      9.07 o 
  -5   4   5        1.30        0.54      0.63 o 
  -4   4   5        6.09       10.07      3.75 o 
  -3   4   5       97.59      130.71     21.32 o 
  -2   4   5        5.43        3.02      0.90 o 
  -1   4   5       61.74       77.63     13.94 o 
   0   4   5        7.52        9.33      1.52 o 
   1   4   5        7.64        4.54      1.44 o 
   2   4   5       13.86       13.31      1.79 o 
  -6   5   5        2.09        1.65      0.77 o 
  -5   5   5       45.16       72.78      5.31 o 
  -4   5   5        0.05        0.17      0.27 o 
  -3   5   5        0.38        0.80      0.53 o 
  -2   5   5       11.53        7.71      2.30 o 
  -1   5   5        9.75       10.83      5.46 o 
   0   5   5        0.00        0.00      0.17 o 
   1   5   5        0.02        0.96      0.64 o 
   2   5   5        5.10        6.97      1.41 o 
  -6   6   5        8.60        4.53      1.90 o 
  -5   6   5        8.29        8.77      1.48 o 
  -4   6   5        0.08        0.18      0.36 o 
  -3   6   5        5.39        0.32      0.71 o 
  -2   6   5        0.01        0.00      0.25 o 
  -1   6   5       23.86       23.79      8.11 o 
   0   6   5        1.59        0.00      0.49 o 
   1   6   5       35.23       42.42      2.75 o 
   2   6   5        0.03        0.01      0.64 o 
  -6   7   5        8.46        7.06      2.64 o 
  -5   7   5       16.97       16.22      3.37 o 
  -4   7   5       49.47       68.84      9.16 o 
  -3   7   5        0.18        0.07      0.62 o 
  -2   7   5      109.10      112.21     25.19 o 
  -1   7   5        0.24        0.00      0.20 o 
   0   7   5       25.25       27.84      1.64 o 
   1   7   5       29.72       31.76      5.75 o 
   2   7   5        4.04        2.68      1.34 o 
  -6   8   5        0.63        0.11      0.24 o 
  -5   8   5       19.18       17.06      2.02 o 
  -4   8   5       56.52       84.30      6.88 o 
  -3   8   5       87.51      114.23     15.67 o 
  -2   8   5      305.75      383.07     58.51 o 
  -1   8   5       18.19       11.84      1.85 o 
   0   8   5       36.77       47.48      6.49 o 
   1   8   5       52.17       67.84     12.00 o 
   2   8   5        4.02        1.08      0.71 o 
  -6   9   5        0.01        0.00      0.24 o 
  -5   9   5       10.23       11.52      5.25 o 
  -4   9   5        0.66        0.07      0.38 o 
  -3   9   5      132.65      171.11     17.84 o 
  -2   9   5       12.53        8.66      1.95 o 
  -1   9   5        0.18        0.00      0.37 o 
   0   9   5        0.05        0.00      0.41 o 
   1   9   5        4.23        0.82      0.74 o 
   2   9   5        0.05        0.00      0.26 o 
  -6  10   5        1.85        0.00      0.73 o 
  -5  10   5        9.92        6.34      2.42 o 
  -4  10   5        0.12        0.00      0.36 o 
  -3  10   5        0.43        0.00      0.67 o 
  -2  10   5      677.77      876.34    119.53 o 
  -1  10   5       60.79       67.97     11.43 o 
   0  10   5       30.55       35.04      4.08 o 
   1  10   5        0.87        0.27      1.23 o 
   2  10   5        1.01        0.82      0.54 o 
  -6  11   5        0.05        0.00      0.14 o 
  -5  11   5       43.41       67.45     24.18 o 
  -4  11   5       76.45      100.55      9.52 o 
  -3  11   5       32.36       45.23      6.58 o 
  -2  11   5        8.36        0.94      5.62 o 
  -1  11   5       32.01       35.11      2.80 o 
   0  11   5       22.23       22.47      2.30 o 
   1  11   5        2.49        0.45      0.51 o 
   2  11   5        0.43        0.00      0.39 o 
  -6  12   5        1.79        0.18      0.24 o 
  -5  12   5        5.11        4.69      1.32 o 
  -4  12   5       19.58       21.76      4.75 o 
  -2  12   5       23.23       24.48      2.39 o 
  -1  12   5        0.37        0.00      0.31 o 
   0  12   5       44.81       47.08      3.21 o 
   1  12   5       49.12       61.16     14.57 o 
   2  12   5        0.11        0.67      0.68 o 
  -6  13   5        1.61        0.83      0.56 o 
  -5  13   5       17.31       25.04      6.61 o 
  -4  13   5        0.00        0.00      0.28 o 
  -3  13   5       24.23       28.15      3.91 o 
  -2  13   5        0.51        0.00      0.29 o 
  -1  13   5        5.36        1.24      0.91 o 
   0  13   5        8.94        8.18      2.72 o 
   1  13   5        4.46        1.49      0.87 o 
   2  13   5       13.90       15.85      2.80 o 
  -5  14   5        0.72        0.43      0.38 o 
  -4  14   5        3.54        2.11      1.25 o 
  -3  14   5       29.77       35.20      4.66 o 
  -2  14   5        1.59        0.00      0.30 o 
  -1  14   5        1.46        0.24      0.35 o 
   0  14   5        3.89        0.42      0.36 o 
   1  14   5       14.48       14.77      5.16 o 
   2  14   5        0.24        0.42      0.60 o 
  -5  15   5        2.56        0.50      0.44 o 
  -4  15   5        0.81        0.00      0.25 o 
  -3  15   5       15.96       23.99      4.65 o 
  -2  15   5       11.77       11.14      7.49 o 
  -1  15   5        0.03        0.00      0.28 o 
   0  15   5        0.01        0.00      0.20 o 
   1  15   5        0.00        0.00      0.19 o 
   2  15   5        0.15        0.00      0.29 o 
  -5  16   5        0.01        0.29      0.30 o 
  -4  16   5        1.99        0.57      0.50 o 
  -3  16   5       14.71       17.47      4.70 o 
  -2  16   5        2.98        0.28      0.38 o 
  -1  16   5        0.44        0.36      0.37 o 
   0  16   5       22.99       20.16      1.54 o 
   1  16   5        0.67        0.00      0.10 o 
   2  16   5       12.16       10.53      2.02 o 
  -5  17   5        0.32        0.27      0.26 o 
  -4  17   5        5.32        2.00      0.96 o 
  -3  17   5        0.81        0.51      0.67 o 
  -2  17   5        3.28        0.72      0.61 o 
  -1  17   5        4.59        3.06      1.86 o 
   0  17   5        6.11        1.39      1.00 o 
   1  17   5        0.27        0.00      0.25 o 
   2  17   5        5.25        2.05      1.38 o 
  -5  18   5        0.04        0.15      0.22 o 
  -4  18   5        0.22        0.16      0.29 o 
  -3  18   5       20.95       27.05      2.26 o 
  -2  18   5        0.04        0.10      0.27 o 
  -1  18   5        0.06        0.00      0.10 o 
   0  18   5        6.89        4.31      1.10 o 
   1  18   5        0.02        0.10      0.43 o 
   2  18   5        8.53        6.43      1.44 o 
  -4  19   5        0.69        0.19      0.25 o 
  -3  19   5        1.62        0.00      0.44 o 
  -2  19   5        2.52        2.07      1.77 o 
  -1  19   5        3.26        0.02      0.73 o 
   0  19   5        0.83        0.14      0.33 o 
   1  19   5        1.23        0.18      0.50 o 
  -4  20   5        0.50        0.11      0.20 o 
  -3  20   5       24.85       28.85      2.37 o 
  -2  20   5        0.39        0.00      0.23 o 
  -1  20   5        6.25        2.22      1.46 o 
   0  20   5        0.39        0.11      0.20 o 
   1  20   5        1.59        0.84      0.73 o 
  -4  21   5        0.02        0.16      0.19 o 
  -3  21   5        0.12        0.06      0.23 o 
  -2  21   5        2.19        1.03      0.77 o 
  -1  21   5        0.90        0.00      0.17 o 
   0  21   5        6.68        7.86      3.58 o 
   1  21   5        4.25        2.37      0.84 o 
  -3  22   5       12.59        9.98      1.85 o 
  -2  22   5        1.04        0.56      0.74 o 
  -1  22   5        0.00        0.12      0.22 o 
   0  22   5        3.91        1.44      0.45 o 
  -2  23   5        0.02        0.28      0.23 o 
  -1  23   5        0.22        0.04      0.16 o 
  -6   0   6        0.12        0.00      0.34 o 
  -4   0   6       13.17       14.34     11.36 o 
  -2   0   6      122.45      145.87     26.63 o 
   0   0   6        3.30        6.38      1.41 o 
  -6   1   6        0.52        0.00      0.15 o 
  -5   1   6       11.07       14.72      2.50 o 
  -4   1   6        1.50        0.17      0.30 o 
  -3   1   6        0.02        0.57      0.48 o 
  -2   1   6        2.02        0.45      0.56 o 
  -1   1   6        0.72        0.00      0.23 o 
   0   1   6        4.82        2.51      0.72 o 
   1   1   6       72.58       68.87     11.77 o 
  -6   2   6        0.07        0.00      0.10 o 
  -5   2   6        2.70        0.29      0.70 o 
  -4   2   6        3.70        5.19      1.93 o 
  -3   2   6        0.97        0.37      0.44 o 
  -2   2   6      149.80      181.51     27.23 o 
  -1   2   6       14.49       12.31      2.43 o 
   0   2   6        6.68        4.51      0.79 o 
   1   2   6        4.06        1.48      1.32 o 
  -6   3   6        2.57        0.23      0.62 o 
  -5   3   6       15.58       22.12      2.26 o 
  -4   3   6        5.54        5.15      1.62 o 
  -3   3   6        0.23        0.00      0.30 o 
  -2   3   6       28.31       20.06      7.52 o 
  -1   3   6       30.15       32.47     10.35 o 
   0   3   6        0.34        0.00      0.37 o 
   1   3   6        1.73        0.00      0.25 o 
  -6   4   6        1.74        0.50      1.07 o 
  -5   4   6        1.49        0.00      0.49 o 
  -4   4   6        6.15        2.52      1.04 o 
  -3   4   6        6.97        5.99      1.65 o 
  -2   4   6        2.42        0.31      0.55 o 
  -1   4   6        8.87        8.04      2.81 o 
   0   4   6        0.14        0.05      0.25 o 
   1   4   6        3.09        1.81      1.84 o 
  -6   5   6        3.34        3.27      1.00 o 
  -5   5   6        7.90        4.74      2.17 o 
  -4   5   6       14.21       17.64      5.24 o 
  -3   5   6       19.40       27.64      7.55 o 
  -2   5   6       50.27       64.24      9.89 o 
  -1   5   6       94.87      130.17     17.60 o 
   0   5   6        1.49        0.12      0.24 o 
   1   5   6       13.90       17.78      6.19 o 
  -6   6   6        0.87        0.68      0.43 o 
  -5   6   6        0.84        0.00      0.68 o 
  -4   6   6        0.11        0.00      0.19 o 
  -3   6   6       76.96      117.65     18.73 o 
  -2   6   6       46.72       53.10      5.36 o 
  -1   6   6        2.37        0.00      0.34 o 
   0   6   6        3.54        0.61      0.64 o 
   1   6   6        0.96        0.25      0.53 o 
  -6   7   6        2.49        1.76      1.20 o 
  -5   7   6        1.95        0.00      0.21 o 
  -4   7   6        0.16        0.00      0.21 o 
  -3   7   6      101.65      127.36     32.63 o 
  -2   7   6       18.32       20.17     10.26 o 
  -1   7   6       62.43       83.15     24.46 o 
   0   7   6       17.06       13.86      1.35 o 
   1   7   6       10.13        7.64      1.87 o 
  -6   8   6        0.64        0.00      0.26 o 
  -5   8   6        3.80        1.56      0.90 o 
  -4   8   6        2.34        1.01      0.62 o 
  -3   8   6       73.57      101.69     25.07 o 
  -2   8   6       19.54       26.74      6.14 o 
  -1   8   6        5.34        4.67      1.18 o 
   0   8   6        0.07        0.00      0.21 o 
   1   8   6        0.65        0.78      0.55 o 
  -6   9   6        2.07        3.45      1.52 o 
  -5   9   6        0.74        0.00      0.40 o 
  -4   9   6       51.72       79.70     29.66 o 
  -3   9   6       10.07        5.41      2.12 o 
  -2   9   6        0.48        0.00      0.70 o 
  -1   9   6        0.07        0.00      0.15 o 
   0   9   6      155.23      180.78     14.42 o 
   1   9   6        1.81        0.69      0.51 o 
  -6  10   6        0.08        0.00      0.12 o 
  -5  10   6        0.99        0.38      0.33 o 
  -4  10   6        2.00        0.00      0.24 o 
  -3  10   6        0.81        0.00      0.42 o 
  -2  10   6       55.55       65.12      3.57 o 
  -1  10   6        7.05        5.94      2.07 o 
   0  10   6        3.95        2.69      0.66 o 
   1  10   6       13.94       13.08      2.25 o 
  -5  11   6        0.28        0.00      0.12 o 
  -4  11   6       14.05       19.58      4.71 o 
  -3  11   6       23.69       28.05      7.33 o 
  -2  11   6        1.42        0.00      0.27 o 
  -1  11   6        6.81        3.44      4.85 o 
   0  11   6       77.75       84.53      3.03 o 
   1  11   6        5.86        2.24      1.18 o 
  -5  12   6        0.01        0.02      0.16 o 
  -4  12   6        4.65        3.04      1.81 o 
  -3  12   6      126.43      184.32     43.94 o 
  -2  12   6        7.43        5.79      1.53 o 
  -1  12   6        9.35        3.68      1.25 o 
   0  12   6        0.56        0.00      0.32 o 
   1  12   6        0.04        0.00      0.21 o 
  -5  13   6        8.78        8.39      1.16 o 
  -4  13   6        7.09        7.56      2.55 o 
  -2  13   6        7.50       13.47      5.63 o 
  -1  13   6        0.56        0.00      0.25 o 
   0  13   6        0.00        0.01      0.17 o 
   1  13   6        0.01        0.00      0.33 o 
  -5  14   6        0.23        0.38      0.33 o 
  -4  14   6        0.82        0.94      0.94 o 
  -3  14   6       15.84       20.43      5.19 o 
  -2  14   6        1.61        0.14      0.58 o 
  -1  14   6        2.31        0.00      0.53 o 
   0  14   6        2.53        0.53      0.42 o 
   1  14   6        0.42        0.25      0.49 o 
  -5  15   6        1.72        1.52      0.84 o 
  -4  15   6        0.01        0.25      0.26 o 
  -3  15   6        1.76        1.05      1.50 o 
  -2  15   6       24.44       45.71     11.95 o 
  -1  15   6        5.81        6.05      3.79 o 
   0  15   6        1.34        0.01      0.24 o 
   1  15   6        0.49        0.00      0.13 o 
  -4  16   6        3.00        0.23      0.89 o 
  -3  16   6        4.33        2.75      1.11 o 
  -2  16   6        3.52        0.86      0.58 o 
  -1  16   6        0.06        0.00      0.13 o 
   0  16   6        0.88        0.82      0.51 o 
   1  16   6        2.99        2.44      0.86 o 
  -4  17   6        2.33        0.70      0.49 o 
  -3  17   6        0.07        0.03      0.24 o 
  -2  17   6        3.16        0.96      0.61 o 
  -1  17   6        4.07        1.09      0.80 o 
   0  17   6        0.20        0.10      0.27 o 
   1  17   6        0.65        0.43      0.44 o 
  -4  18   6        0.11        0.00      0.23 o 
  -3  18   6        1.04        0.37      0.33 o 
  -2  18   6       41.55       58.28      6.01 o 
  -1  18   6        0.02        0.02      0.21 o 
   0  18   6        3.00        2.87      0.74 o 
  -3  19   6        1.25        0.00      0.30 o 
  -2  19   6        0.00        0.00      0.31 o 
  -1  19   6        0.39        0.00      0.74 o 
   0  19   6        0.24        0.00      0.14 o 
  -3  20   6        0.00        0.27      0.22 o 
  -2  20   6       10.31        9.71      1.37 o 
  -1  20   6        0.79        0.42      0.43 o 
  -2  21   6        1.31        0.80      0.40 o 
  -1  21   6        0.11        0.01      0.12 o 
  -5   0   7        0.31        0.67      0.48 o 
  -3   0   7        2.00        0.00      0.31 o 
  -1   0   7       14.33       15.86      8.02 o 
  -6   1   7        1.30        0.70      0.87 o 
  -5   1   7        2.18        2.01      0.84 o 
  -4   1   7        2.86        0.77      0.60 o 
  -3   1   7        0.00        0.00      0.34 o 
  -2   1   7        4.07        2.38      2.37 o 
  -1   1   7        3.35        0.57      0.44 o 
   0   1   7       34.56       33.46      1.88 o 
  -6   2   7        0.46        0.12      0.18 o 
  -5   2   7        5.65        4.33      1.45 o 
  -4   2   7       17.28       26.47      5.82 o 
  -3   2   7        4.51        4.69      1.46 o 
  -2   2   7       62.10       86.12     16.36 o 
  -1   2   7       28.46       29.14      3.87 o 
   0   2   7       36.76       36.48      2.38 o 
  -6   3   7        0.01        0.00      0.07 o 
  -5   3   7        0.36        0.04      0.32 o 
  -4   3   7        6.76        4.33      4.21 o 
  -3   3   7        2.70        1.69      1.03 o 
  -2   3   7        3.33        1.11      0.71 o 
  -1   3   7        0.07        0.13      0.27 o 
   0   3   7        2.17        0.00      0.22 o 
  -6   4   7        0.00        0.00      0.24 o 
  -5   4   7        0.24        0.00      0.09 o 
  -4   4   7        3.61        1.67      1.42 o 
  -3   4   7       51.17       80.19     26.20 o 
  -2   4   7       13.90       12.63      5.19 o 
  -1   4   7        0.26        0.00      0.15 o 
   0   4   7       14.46        8.48      2.64 o 
  -6   5   7        0.72        0.00      0.09 o 
  -5   5   7        7.79        7.22      1.32 o 
  -4   5   7        0.07        0.28      0.32 o 
  -3   5   7        2.38        0.45      0.60 o 
  -2   5   7       11.40        8.36      7.36 o 
  -1   5   7       50.13       63.96     12.16 o 
   0   5   7       41.20       47.38      3.89 o 
  -5   6   7        2.62        3.57      0.94 o 
  -4   6   7        0.12        0.00      0.34 o 
  -3   6   7       29.04       41.48     10.45 o 
  -2   6   7        0.76        0.00      0.24 o 
  -1   6   7       13.96       10.69      4.19 o 
   0   6   7        0.10        0.18      0.37 o 
  -5   7   7        3.25        2.23      1.74 o 
  -4   7   7        0.00        0.00      0.15 o 
  -3   7   7       17.66       26.04      9.72 o 
  -2   7   7       14.95       18.89      5.09 o 
  -1   7   7        4.51        2.35      0.85 o 
   0   7   7        8.93        6.83      3.63 o 
  -5   8   7        0.03        0.00      0.28 o 
  -4   8   7        2.47        0.42      0.35 o 
  -3   8   7        3.02        3.63      1.08 o 
  -2   8   7       53.40       66.15      9.53 o 
  -1   8   7        1.13        0.27      0.36 o 
   0   8   7        1.45        0.97      0.60 o 
  -5   9   7        6.11        5.38      4.08 o 
  -4   9   7        0.00        0.00      0.58 o 
  -3   9   7        5.70        2.49      0.91 o 
  -2   9   7        5.32        2.17      4.69 o 
  -1   9   7        0.17        0.04      0.18 o 
   0   9   7        0.91        0.01      0.16 o 
  -5  10   7        0.16        0.08      0.19 o 
  -4  10   7       15.94       33.01      9.90 o 
  -3  10   7        0.26        0.27      0.33 o 
  -2  10   7       15.78       21.48      7.92 o 
  -1  10   7        0.13        0.14      0.30 o 
   0  10   7        1.26        0.00      0.78 o 
  -5  11   7        4.18        4.52      1.47 o 
  -4  11   7        0.13        0.18      0.31 o 
  -3  11   7        5.56        7.14      1.28 o 
  -2  11   7        1.98        1.88      1.86 o 
  -1  11   7        6.47       10.86      1.86 o 
   0  11   7       11.27       12.41      4.23 o 
   1  11   7        2.33        0.61      0.72 o 
  -5  12   7        0.75        0.38      0.28 o 
  -4  12   7       11.16       11.27      1.56 o 
  -3  12   7        6.99        3.85      2.18 o 
  -2  12   7       12.71       16.29      1.74 o 
  -1  12   7        7.75        6.31      1.58 o 
   0  12   7        1.77        0.91      0.89 o 
   1  12   7        0.49        0.35      0.43 o 
  -4  13   7        0.37        0.04      0.23 o 
  -3  13   7        2.88        2.70      0.82 o 
  -2  13   7        0.17        0.20      0.59 o 
  -1  13   7        4.94        7.90      1.51 o 
   0  13   7        2.57        0.79      0.68 o 
  -4  14   7        6.31        7.91      1.18 o 
  -3  14   7       33.54       55.98     16.54 o 
  -2  14   7        0.22        0.00      0.14 o 
  -1  14   7        0.35        0.58      0.50 o 
   0  14   7        0.38        0.00      0.16 o 
  -4  15   7        0.85        0.15      0.44 o 
  -3  15   7        0.35        0.23      0.26 o 
  -2  15   7        0.23        0.33      0.29 o 
  -1  15   7        0.49        0.00      0.11 o 
   0  15   7        5.47        6.31      4.15 o 
  -3  16   7        9.05        8.06      1.61 o 
  -2  16   7        7.57       11.12      1.13 o 
  -1  16   7        0.00        0.18      0.25 o 
  -3  17   7        8.20        9.09      0.99 o 
  -2  17   7        3.77        2.73      1.57 o 
  -1  17   7        0.43        0.00      0.11 o 
  -4   0   8        1.37        0.14      0.46 o 
  -2   0   8       29.17       29.56      3.26 o 
  -5   1   8        0.05        0.20      0.19 o 
  -4   1   8        2.17        0.29      0.62 o 
  -3   1   8       13.47       19.42      2.64 o 
  -2   1   8        0.06        0.00      0.21 o 
  -1   1   8        6.13        5.04      1.46 o 
   0   1   8       17.41       12.24      2.16 o 
  -5   2   8        0.02        0.00      0.04 o 
  -4   2   8        4.56        4.16      2.15 o 
  -3   2   8        2.58        0.46      0.79 o 
  -2   2   8        2.16        0.00      0.34 o 
  -1   2   8        0.75        0.35      0.48 o 
   0   2   8        0.04        0.00      0.26 o 
  -5   3   8        2.65        1.24      0.79 o 
  -4   3   8        7.76        8.07      3.54 o 
  -3   3   8        7.69       11.93      2.06 o 
  -2   3   8        2.57        5.64      1.49 o 
  -1   3   8       31.19       46.68      3.49 o 
   0   3   8       29.87       22.05      8.68 o 
  -5   4   8        0.41        0.22      0.26 o 
  -4   4   8        4.40        2.69      1.16 o 
  -3   4   8        2.13        0.98      1.05 o 
  -2   4   8        0.78        0.86      0.66 o 
  -1   4   8        3.53        1.34      1.17 o 
   0   4   8        1.55        0.31      0.29 o 
  -5   5   8        1.24        1.42      0.46 o 
  -4   5   8        1.72        0.67      1.80 o 
  -3   5   8        0.58        0.14      0.41 o 
  -2   5   8        0.48        0.08      0.28 o 
  -1   5   8        5.77       11.02      1.69 o 
   0   5   8        7.60        4.85      2.52 o 
  -4   6   8        0.05        0.00      0.17 o 
  -3   6   8       12.49       11.51      2.86 o 
  -2   6   8        5.11        3.79      1.90 o 
  -1   6   8        1.95        2.64      1.20 o 
   0   6   8        0.00        0.00      0.13 o 
  -4   7   8        0.48        0.09      0.32 o 
  -3   7   8        1.50        0.77      0.53 o 
  -2   7   8        0.44        0.45      0.49 o 
  -1   7   8        3.39        3.86      1.11 o 
   0   7   8        5.47        2.26      0.65 o 
  -4   8   8        2.27        2.33      1.28 o 
  -3   8   8        4.52        3.93      0.93 o 
  -2   8   8        1.27        0.42      0.48 o 
  -1   8   8        0.81        0.33      0.39 o 
   0   8   8        0.01        0.01      0.16 o 
  -4   9   8        8.61       13.65      7.89 o 
  -3   9   8        0.52        0.10      0.24 o 
  -2   9   8        0.51        0.20      0.42 o 
  -1   9   8        0.26        0.00      0.18 o 
  -4  10   8        0.00        0.39      0.27 o 
  -3  10   8        4.02        2.53      0.72 o 
  -2  10   8        0.00        0.00      0.20 o 
  -1  10   8        1.45        0.08      0.22 o 
  -3  11   8        0.00        0.16      0.20 o 
  -2  11   8        0.01        0.00      0.09 o 
  -1  11   8        0.00        0.00      0.09 o 
  -3  12   8        0.75        0.35      0.24 o 
  -2  12   8        2.84        2.10      0.74 o 
                                                 
